# Supplementary material for: A new polymorph of N-(2-{N′-[(1E)-2-hy­droxy­benzyl­idene]hydrazinecarbon­yl}phen­yl)benzamide
Source: Acta Crystallogr Sect E Struct Rep Online. 2014 May 10;70(Pt 6):o645–6. doi: 10.1107/S1600536814010010 (PMC4051047; doi:10.1107/S1600536814010010)
Supplement: Supplementary file 1 [file e-70-0o645-sup1.cif]

##############################################################################
#                                                                            #
# This CIF contains the data in a paper accepted for publication in          #
# Acta Crystallographica Section E. It conforms to the requirements of       #
# Notes for Authors for Acta Crystallographica Section E, and has been       #
# peer reviewed under the auspices of the IUCr Commission on Journals.       #
#                                                                            #
# Full details of the Crystallographic Information File format               #
# are given in the paper "The Crystallographic Information File (CIF):       #
# a New Standard Archive File for Crystallography" by S. R. Hall, F. H.      #
# Allen and I. D. Brown [Acta Cryst. (1991), A47, 655-685].                  #
#                                                                            #
# The current version of the core CIF dictionary is obtainable from          #
# ftp://ftp.iucr.org/pub/cif_core.dic.                                       #
#                                                                            #
# Software is freely available for graphical display of the structure(s)     #
# in this CIF. For information consult the CIF software page                 #
# http://www.iucr.org/resources/cif/software.                                #
#                                                                            #
# This file may be used for bona fide research purposes within the           #
# scientific community so long as proper attribution is given to the journal # 
# article from which it was obtained.                                        #
#                                                                            #
##############################################################################
data_global
_audit_creation_method     'PLATON <TABLE ACC> option'
_journal_date_recd_electronic     2014-04-29
_journal_date_accepted     2014-05-04
_journal_name_full     'Acta Crystallographica, Section E'
_journal_year     2014
_journal_volume     70
_journal_issue      6
_journal_page_first     o645
_journal_page_last     o646
_journal_paper_category     QO
_journal_paper_doi     10.1107/S1600536814010010
_journal_coeditor_code     XU5789
_publ_contact_author_name
;
Mustafa R. Albayati
;
_publ_contact_author_address
;
Kirkuk University,
College of Science,
Department of Chemistry,
Kirkuk,
Iraq
;
_publ_contact_author_email     'shaabankamel@yahoo.com'
_publ_contact_author_fax     ?
_publ_contact_author_phone     ?
_publ_section_title
;\
A new polymorph of
<i>N</i>-(2-{<i>N</i>'-[(1<i>E</i>)-2-hydroxybenzylidene]hydrazinecarbonyl}\
phenyl)benzamide
;
loop_
    _publ_author_name
    _publ_author_address
    'Mohamed, Shaaban K.'
;
Chemistry and Environmental Division,
Manchester Metropolitan University,
Manchester M1 5GD,
England
Chemistry Department,
Faculty of Science,
Minia University,
61519 El-Minia,
Egypt
;
    'Joel T. Mague'
;
Department of Chemistry,
Tulane University,
New Orleans,
LA 70118,
USA
;
    'Akkurt, Mehmet'
;
Department of Physics,
Faculty of Sciences,
Erciyes University,
38039 Kayseri,
Turkey
;
    'Herman Potgieter'
;
Analytical Development Division,
Manchester Metropolitan University,
Manchester M1 5GD,
England
;
    'Mustafa R. Albayati'
;
Kirkuk University,
College of Science,
Department of Chemistry,
Kirkuk,
Iraq
;
data_I
_database_code_depnum_ccdc_archive     'CCDC 1000727'
_chemical_name_systematic
;\
<i>N</i>-(2-{<i>N</i>'-[(1<i>E</i>)-2-Hydroxybenzylidene]hydrazinecarbonyl}\
phenyl)benzamide
;
_chemical_name_common     ?
_chemical_formula_moiety     'C21 H17 N3 O3'
_chemical_formula_sum     'C21 H17 N3 O3'
_chemical_formula_structural     ?
_chemical_formula_iupac     'C21 H17 N3 O3'
_chemical_formula_weight     359.38
_chemical_melting_point     ?
_symmetry_cell_setting     tetragonal
_symmetry_space_group_name_H-M     'I 41/a'
_symmetry_space_group_name_Hall     '-I 4ad'
loop_
    _symmetry_equiv_pos_site_id
    _symmetry_equiv_pos_as_xyz
    1 x,y,z
    2 3/4-y,1/4+x,1/4+z
    3 1/2-x,-y,1/2+z
    4 3/4+y,3/4-x,3/4+z
    5 -x,-y,-z
    6 1/4+y,3/4-x,3/4-z
    7 1/2+x,y,1/2-z
    8 1/4-y,1/4+x,1/4-z
    9 1/2+x,1/2+y,1/2+z
    10 1/4-y,3/4+x,3/4+z
    11 -x,1/2-y,z
    12 1/4+y,1/4-x,1/4+z
    13 1/2-x,1/2-y,1/2-z
    14 3/4+y,1/4-x,1/4-z
    15 x,1/2+y,-z
    16 3/4-y,3/4+x,3/4-z
_cell_length_a     26.7145(14)
_cell_length_b     26.7145(14)
_cell_length_c     10.1160(5)
_cell_angle_alpha     90
_cell_angle_beta     90
_cell_angle_gamma     90
_cell_volume     7219.4(8)
_cell_formula_units_Z     16
_cell_measurement_reflns_used     9997
_cell_measurement_theta_min     2.16
_cell_measurement_theta_max     29.35
_cell_measurement_temperature     150(2)
_exptl_crystal_description     block
_exptl_crystal_colour     pale-yellow
_exptl_crystal_size_max     0.22
_exptl_crystal_size_mid     0.19
_exptl_crystal_size_min     0.15
_exptl_crystal_size_rad     ?
_exptl_crystal_density_diffrn     1.323
_exptl_crystal_density_meas     ?
_exptl_crystal_density_method     'Not Measured'
_exptl_crystal_F_000     3008
_exptl_absorpt_coefficient_mu     0.091
_exptl_absorpt_correction_type     multi-scan
_exptl_absorpt_process_details     '(<i>SADABS</i>; Bruker, 2013)'
_exptl_absorpt_correction_T_min     0.80
_exptl_absorpt_correction_T_max     0.99
_exptl_special_details
;
;
_diffrn_ambient_temperature     150(2)
_diffrn_radiation_type     MoK\a
_diffrn_radiation_wavelength     0.71073
_diffrn_radiation_monochromator     graphite
_diffrn_measurement_device_type     'Bruker SMART APEX CCD'
_diffrn_measurement_method     '\f and \w scans'
_diffrn_detector_area_resol_mean     8.3660
_diffrn_reflns_number     37068
_diffrn_reflns_av_R_equivalents     0.0488
_diffrn_reflns_av_sigmaI/netI     0.0296
_diffrn_reflns_theta_min     2.15
_diffrn_reflns_theta_max     29.45
_diffrn_reflns_theta_full     29.00
_diffrn_measured_fraction_theta_max     0.973
_diffrn_measured_fraction_theta_full     0.993
_diffrn_reflns_limit_h_min     -36
_diffrn_reflns_limit_h_max     36
_diffrn_reflns_limit_k_min     -36
_diffrn_reflns_limit_k_max     36
_diffrn_reflns_limit_l_min     -13
_diffrn_reflns_limit_l_max     13
_diffrn_reflns_reduction_process
;
;
_refine_special_details
;
Refinement on <i>F</i>^2^ for ALL reflections except those flagged by the user
for potential systematic errors. Weighted <i>R</i>-factors <i>wR</i> and all
goodnesses of fit <i>S</i> are based on <i>F</i>^2^, conventional
<i>R</i>-factors <i>R</i> are based on <i>F</i>, with <i>F</i> set to zero for
negative <i>F</i>^2^. The observed criterion of <i>F</i>^2^ > \s(<i>F</i>^2^)
is used only for calculating -<i>R</i>-factor-obs <i>etc</i>. and is not
relevant to the choice of reflections for refinement. <i>R</i>-factors based
on <i>F</i>^2^ are statistically about twice as large as those based on
<i>F</i>, and <i>R</i>-factors based on ALL data will be even larger.
;
_reflns_number_total     4868
_reflns_number_gt     3625
_reflns_threshold_expression     'I>2\s(I)'
_refine_ls_structure_factor_coef     Fsqd
_refine_ls_matrix_type     full
_refine_ls_R_factor_all     0.0681
_refine_ls_R_factor_gt     0.0456
_refine_ls_wR_factor_gt     0.0938
_refine_ls_wR_factor_ref     0.1074
_refine_ls_goodness_of_fit_ref     1.040
_refine_ls_restrained_S_all     1.040
_refine_ls_number_reflns     4868
_refine_ls_number_parameters     244
_refine_ls_number_restraints     0
_refine_ls_number_constraints     ?
_refine_ls_hydrogen_treatment     constr
_refine_ls_weighting_scheme     calc
_refine_ls_weighting_details
              'w=1/[\s^2^(Fo^2^)+(0.0318P)^2^+5.3670P] where P=(Fo^2^+2Fc^2^)/3'
_atom_sites_solution_hydrogens     geom
_atom_sites_solution_primary     ?
_atom_sites_solution_secondary     ?
_refine_ls_shift/su_max     0.001
_refine_ls_shift/su_mean     0.000
_refine_diff_density_max     0.234
_refine_diff_density_min     -0.212
_refine_ls_extinction_method     'none'
_refine_ls_abs_structure_details     ?
_refine_ls_abs_structure_Flack     .
loop_
    _atom_type_symbol
    _atom_type_description
    _atom_type_scat_dispersion_real
    _atom_type_scat_dispersion_imag
    _atom_type_scat_source
    C C 0.0033 0.0016 ' International Tables Vol C Tables 4.2.6.8 and 6.1.1.4'
    H H 0.0000 0.0000 ' International Tables Vol C Tables 4.2.6.8 and 6.1.1.4'
    N N 0.0061 0.0033 ' International Tables Vol C Tables 4.2.6.8 and 6.1.1.4'
    O O 0.0106 0.0060 ' International Tables Vol C Tables 4.2.6.8 and 6.1.1.4'
_computing_data_collection     '<i>APEX2</i> (Bruker, 2013)'
_computing_cell_refinement     '<i>SAINT</i> (Bruker, 2013)'
_computing_data_reduction     '<i>SAINT</i> (Bruker, 2013)'
_computing_structure_solution     '<i>SHELXTL</i> (Sheldrick, 2008)'
_computing_structure_refinement     '<i>SHELXL2014</i> (Sheldrick, 2008)'
_computing_molecular_graphics     '<i>DIAMOND</i> (Brandenburg & Putz, 2012)'
_computing_publication_material     '<i>SHELXTL</i> (Sheldrick, 2008)'
loop_
    _atom_site_type_symbol
    _atom_site_label
    _atom_site_fract_x
    _atom_site_fract_y
    _atom_site_fract_z
    _atom_site_U_iso_or_equiv
    _atom_site_thermal_displace_type
    _atom_site_calc_flag
    _atom_site_refinement_flags
    _atom_site_occupancy
    _atom_site_disorder_assembly
    _atom_site_disorder_group
    O O1 0.56564(4) 0.41265(4) 0.31994(10) 0.0379(3) Uani d . 1.000 . .
    O O2 0.65352(4) 0.27173(4) 0.11479(12) 0.0444(4) Uani d . 1.000 . .
    O O3 0.67750(4) 0.17105(4) -0.15220(12) 0.0461(4) Uani d . 1.000 . .
    N N1 0.72994(4) 0.23746(4) -0.02418(12) 0.0323(3) Uani d . 1.000 . .
    N N2 0.73567(4) 0.27577(4) 0.06534(12) 0.0343(4) Uani d . 1.000 . .
    N N3 0.61447(4) 0.35295(4) 0.22122(12) 0.0327(3) Uani d . 1.000 . .
    C C1 0.52568(5) 0.35160(5) 0.18534(14) 0.0307(4) Uani d . 1.000 . .
    C C2 0.52601(5) 0.33600(5) 0.05509(16) 0.0372(4) Uani d . 1.000 . .
    C C3 0.48315(6) 0.31576(6) -0.00106(17) 0.0416(5) Uani d . 1.000 . .
    C C4 0.44051(6) 0.30914(5) 0.07402(17) 0.0407(5) Uani d . 1.000 . .
    C C5 0.44026(6) 0.32438(7) 0.20375(18) 0.0521(6) Uani d . 1.000 . .
    C C6 0.48221(6) 0.34632(7) 0.25975(16) 0.0457(5) Uani d . 1.000 . .
    C C7 0.57029(5) 0.37577(5) 0.24815(14) 0.0302(4) Uani d . 1.000 . .
    C C8 0.66281(5) 0.36385(5) 0.26991(14) 0.0310(4) Uani d . 1.000 . .
    C C9 0.67193(6) 0.40316(6) 0.35685(16) 0.0401(5) Uani d . 1.000 . .
    C C10 0.71960(6) 0.41150(6) 0.40559(16) 0.0419(5) Uani d . 1.000 . .
    C C11 0.75900(6) 0.38104(6) 0.36873(15) 0.0389(5) Uani d . 1.000 . .
    C C12 0.75057(5) 0.34228(5) 0.28113(14) 0.0342(4) Uani d . 1.000 . .
    C C13 0.70295(5) 0.33311(5) 0.22863(14) 0.0298(4) Uani d . 1.000 . .
    C C14 0.69475(5) 0.29129(5) 0.13280(15) 0.0325(4) Uani d . 1.000 . .
    C C15 0.76871(5) 0.22376(6) -0.08880(15) 0.0378(5) Uani d . 1.000 . .
    C C16 0.76600(5) 0.18314(5) -0.18336(14) 0.0333(4) Uani d . 1.000 . .
    C C17 0.80939(6) 0.16779(7) -0.24892(18) 0.0525(6) Uani d . 1.000 . .
    C C18 0.80889(7) 0.12900(8) -0.33838(18) 0.0565(6) Uani d . 1.000 . .
    C C19 0.76431(6) 0.10478(7) -0.36461(16) 0.0476(5) Uani d . 1.000 . .
    C C20 0.72072(6) 0.11928(6) -0.30239(16) 0.0416(5) Uani d . 1.000 . .
    C C21 0.72114(5) 0.15829(5) -0.21138(14) 0.0320(4) Uani d . 1.000 . .
    H H2 0.55560 0.33910 0.00390 0.0450 Uiso c RU 1.000 . .
    H H2A 0.76580 0.29150 0.06880 0.0410 Uiso d RU 1.000 . .
    H H3 0.48320 0.30640 -0.09170 0.0500 Uiso c RU 1.000 . .
    H H3A 0.61360 0.32350 0.17590 0.0390 Uiso d RU 1.000 . .
    H H3B 0.68340 0.19490 -0.10030 0.0550 Uiso d RU 1.000 . .
    H H4 0.41160 0.29420 0.03630 0.0490 Uiso c RU 1.000 . .
    H H5 0.41100 0.31980 0.25570 0.0620 Uiso c RU 1.000 . .
    H H6 0.48130 0.35770 0.34870 0.0550 Uiso c RU 1.000 . .
    H H9 0.64520 0.42450 0.38300 0.0480 Uiso c RU 1.000 . .
    H H10 0.72530 0.43840 0.46500 0.0500 Uiso c RU 1.000 . .
    H H11 0.79160 0.38670 0.40330 0.0470 Uiso c RU 1.000 . .
    H H12 0.77770 0.32140 0.25590 0.0410 Uiso c RU 1.000 . .
    H H15 0.79970 0.24040 -0.07460 0.0450 Uiso c RU 1.000 . .
    H H17 0.84000 0.18460 -0.23130 0.0630 Uiso c RU 1.000 . .
    H H18 0.83880 0.11900 -0.38160 0.0680 Uiso c RU 1.000 . .
    H H19 0.76370 0.07790 -0.42610 0.0570 Uiso c RU 1.000 . .
    H H20 0.69020 0.10250 -0.32180 0.0500 Uiso c RU 1.000 . .
loop_
    _atom_site_aniso_label
    _atom_site_aniso_U_11
    _atom_site_aniso_U_22
    _atom_site_aniso_U_33
    _atom_site_aniso_U_12
    _atom_site_aniso_U_13
    _atom_site_aniso_U_23
    O1 0.0422(6) 0.0323(5) 0.0391(6) 0.0078(4) -0.0023(4) -0.0068(4)
    O2 0.0287(5) 0.0375(6) 0.0669(8) -0.0050(4) 0.0089(5) -0.0155(5)
    O3 0.0265(5) 0.0485(6) 0.0633(8) -0.0034(4) 0.0024(5) -0.0142(5)
    N1 0.0298(6) 0.0300(6) 0.0370(6) 0.0003(4) 0.0016(5) -0.0009(5)
    N2 0.0283(6) 0.0334(6) 0.0412(7) -0.0039(5) 0.0043(5) -0.0057(5)
    N3 0.0301(6) 0.0276(5) 0.0404(7) 0.0001(4) 0.0010(5) -0.0059(5)
    C1 0.0298(6) 0.0250(6) 0.0372(7) 0.0026(5) 0.0028(6) 0.0027(5)
    C2 0.0300(7) 0.0372(7) 0.0444(9) -0.0025(6) 0.0084(6) -0.0096(6)
    C3 0.0362(8) 0.0401(8) 0.0485(9) -0.0030(6) 0.0035(7) -0.0153(7)
    C4 0.0318(7) 0.0340(7) 0.0564(10) -0.0049(6) 0.0011(7) 0.0010(7)
    C5 0.0329(8) 0.0766(12) 0.0467(10) -0.0075(8) 0.0087(7) 0.0117(9)
    C6 0.0364(8) 0.0676(11) 0.0332(8) -0.0010(7) 0.0047(6) 0.0041(7)
    C7 0.0334(7) 0.0261(6) 0.0310(7) 0.0022(5) 0.0029(5) 0.0023(5)
    C8 0.0320(7) 0.0292(6) 0.0318(7) -0.0013(5) 0.0013(5) 0.0026(5)
    C9 0.0398(8) 0.0375(8) 0.0430(9) 0.0015(6) -0.0007(7) -0.0071(7)
    C10 0.0448(8) 0.0431(8) 0.0379(8) -0.0041(7) -0.0041(7) -0.0067(7)
    C11 0.0355(7) 0.0481(9) 0.0330(8) -0.0050(6) -0.0040(6) 0.0011(6)
    C12 0.0322(7) 0.0374(7) 0.0331(7) -0.0010(5) 0.0033(6) 0.0039(6)
    C13 0.0317(7) 0.0278(6) 0.0298(7) -0.0026(5) 0.0042(5) 0.0035(5)
    C14 0.0303(7) 0.0275(6) 0.0398(8) -0.0007(5) 0.0047(6) 0.0022(6)
    C15 0.0265(7) 0.0440(8) 0.0428(9) -0.0055(6) 0.0024(6) -0.0054(7)
    C16 0.0270(6) 0.0403(8) 0.0325(7) -0.0001(5) -0.0004(5) -0.0015(6)
    C17 0.0299(8) 0.0763(12) 0.0514(10) -0.0046(8) 0.0050(7) -0.0231(9)
    C18 0.0407(9) 0.0768(13) 0.0520(11) 0.0056(8) 0.0063(8) -0.0239(9)
    C19 0.0531(10) 0.0507(9) 0.0390(9) 0.0032(7) -0.0011(7) -0.0118(7)
    C20 0.0407(8) 0.0441(8) 0.0399(9) -0.0047(7) -0.0063(7) -0.0033(7)
    C21 0.0284(6) 0.0339(7) 0.0336(7) 0.0020(5) -0.0023(5) 0.0049(6)
_geom_special_details
;
Bond distances, angles <i>etc</i>. have been calculated using the rounded
fractional coordinates. All su's are estimated from the variances of the
(full) variance-covariance matrix. The cell e.s.d.'s are taken into account in
the estimation of distances, angles and torsion angles
;
loop_
    _geom_bond_atom_site_label_1
    _geom_bond_atom_site_label_2
    _geom_bond_site_symmetry_1
    _geom_bond_site_symmetry_2
    _geom_bond_distance
    _geom_bond_publ_flag
    O1 C7 . . 1.2303(17) no
    O2 C14 . . 1.2326(17) no
    O3 C21 . . 1.3542(17) no
    O3 H3B . . 0.8400 no
    N1 N2 . . 1.3751(16) no
    N1 C15 . . 1.2783(18) no
    N2 C14 . . 1.3537(18) no
    N3 C7 . . 1.3560(17) no
    N3 C8 . . 1.4125(17) no
    N2 H2A . . 0.9100 no
    N3 H3A . . 0.9100 no
    C1 C7 . . 1.4970(19) no
    C1 C2 . . 1.382(2) no
    C1 C6 . . 1.391(2) no
    C2 C3 . . 1.388(2) no
    C3 C4 . . 1.381(2) no
    C4 C5 . . 1.374(2) no
    C5 C6 . . 1.386(2) no
    C8 C13 . . 1.4137(19) no
    C8 C9 . . 1.391(2) no
    C9 C10 . . 1.384(2) no
    C10 C11 . . 1.382(2) no
    C11 C12 . . 1.381(2) no
    C12 C13 . . 1.4002(19) no
    C13 C14 . . 1.495(2) no
    C15 C16 . . 1.448(2) no
    C16 C21 . . 1.3990(19) no
    C16 C17 . . 1.397(2) no
    C17 C18 . . 1.376(3) no
    C18 C19 . . 1.381(3) no
    C19 C20 . . 1.379(2) no
    C20 C21 . . 1.391(2) no
    C2 H2 . . 0.9500 no
    C3 H3 . . 0.9500 no
    C4 H4 . . 0.9500 no
    C5 H5 . . 0.9500 no
    C6 H6 . . 0.9500 no
    C9 H9 . . 0.9500 no
    C10 H10 . . 0.9500 no
    C11 H11 . . 0.9500 no
    C12 H12 . . 0.9500 no
    C15 H15 . . 0.9500 no
    C17 H17 . . 0.9500 no
    C18 H18 . . 0.9500 no
    C19 H19 . . 0.9500 no
    C20 H20 . . 0.9500 no
loop_
    _geom_angle_atom_site_label_1
    _geom_angle_atom_site_label_2
    _geom_angle_atom_site_label_3
    _geom_angle_site_symmetry_1
    _geom_angle_site_symmetry_2
    _geom_angle_site_symmetry_3
    _geom_angle
    _geom_angle_publ_flag
    C21 O3 H3B . . . 108.00 no
    N2 N1 C15 . . . 117.37(11) no
    N1 N2 C14 . . . 118.04(11) no
    C7 N3 C8 . . . 129.27(12) no
    C14 N2 H2A . . . 124.00 no
    N1 N2 H2A . . . 118.00 no
    C7 N3 H3A . . . 118.00 no
    C8 N3 H3A . . . 112.00 no
    C6 C1 C7 . . . 118.60(13) no
    C2 C1 C6 . . . 119.38(13) no
    C2 C1 C7 . . . 121.98(12) no
    C1 C2 C3 . . . 120.16(14) no
    C2 C3 C4 . . . 120.37(15) no
    C3 C4 C5 . . . 119.44(15) no
    C4 C5 C6 . . . 120.79(15) no
    C1 C6 C5 . . . 119.79(15) no
    N3 C7 C1 . . . 114.44(12) no
    O1 C7 N3 . . . 124.51(13) no
    O1 C7 C1 . . . 121.04(12) no
    N3 C8 C13 . . . 118.08(12) no
    N3 C8 C9 . . . 122.42(12) no
    C9 C8 C13 . . . 119.50(13) no
    C8 C9 C10 . . . 120.53(14) no
    C9 C10 C11 . . . 120.67(15) no
    C10 C11 C12 . . . 119.37(14) no
    C11 C12 C13 . . . 121.51(13) no
    C8 C13 C14 . . . 120.96(12) no
    C8 C13 C12 . . . 118.39(12) no
    C12 C13 C14 . . . 120.65(12) no
    O2 C14 N2 . . . 121.15(13) no
    O2 C14 C13 . . . 122.92(13) no
    N2 C14 C13 . . . 115.94(11) no
    N1 C15 C16 . . . 120.78(13) no
    C15 C16 C21 . . . 122.15(12) no
    C17 C16 C21 . . . 118.38(13) no
    C15 C16 C17 . . . 119.47(13) no
    C16 C17 C18 . . . 121.69(15) no
    C17 C18 C19 . . . 119.18(17) no
    C18 C19 C20 . . . 120.59(17) no
    C19 C20 C21 . . . 120.38(15) no
    O3 C21 C20 . . . 118.32(13) no
    C16 C21 C20 . . . 119.78(13) no
    O3 C21 C16 . . . 121.90(12) no
    C1 C2 H2 . . . 120.00 no
    C3 C2 H2 . . . 120.00 no
    C2 C3 H3 . . . 120.00 no
    C4 C3 H3 . . . 120.00 no
    C3 C4 H4 . . . 120.00 no
    C5 C4 H4 . . . 120.00 no
    C4 C5 H5 . . . 120.00 no
    C6 C5 H5 . . . 120.00 no
    C1 C6 H6 . . . 120.00 no
    C5 C6 H6 . . . 120.00 no
    C8 C9 H9 . . . 120.00 no
    C10 C9 H9 . . . 120.00 no
    C9 C10 H10 . . . 120.00 no
    C11 C10 H10 . . . 120.00 no
    C10 C11 H11 . . . 120.00 no
    C12 C11 H11 . . . 120.00 no
    C11 C12 H12 . . . 119.00 no
    C13 C12 H12 . . . 119.00 no
    N1 C15 H15 . . . 120.00 no
    C16 C15 H15 . . . 120.00 no
    C16 C17 H17 . . . 119.00 no
    C18 C17 H17 . . . 119.00 no
    C17 C18 H18 . . . 120.00 no
    C19 C18 H18 . . . 120.00 no
    C18 C19 H19 . . . 120.00 no
    C20 C19 H19 . . . 120.00 no
    C19 C20 H20 . . . 120.00 no
    C21 C20 H20 . . . 120.00 no
loop_
    _geom_torsion_atom_site_label_1
    _geom_torsion_atom_site_label_2
    _geom_torsion_atom_site_label_3
    _geom_torsion_atom_site_label_4
    _geom_torsion_site_symmetry_1
    _geom_torsion_site_symmetry_2
    _geom_torsion_site_symmetry_3
    _geom_torsion_site_symmetry_4
    _geom_torsion
    _geom_torsion_publ_flag
    C15 N1 N2 C14 . . . . 178.84(13) no
    N2 N1 C15 C16 . . . . 178.99(12) no
    N1 N2 C14 O2 . . . . 0.0(2) no
    N1 N2 C14 C13 . . . . -179.85(11) no
    C8 N3 C7 O1 . . . . 2.7(2) no
    C8 N3 C7 C1 . . . . -175.82(13) no
    C7 N3 C8 C9 . . . . -1.3(2) no
    C7 N3 C8 C13 . . . . 178.23(13) no
    C6 C1 C2 C3 . . . . 0.7(2) no
    C7 C1 C2 C3 . . . . -177.16(13) no
    C2 C1 C6 C5 . . . . 1.7(2) no
    C7 C1 C6 C5 . . . . 179.57(15) no
    C2 C1 C7 O1 . . . . 137.04(15) no
    C2 C1 C7 N3 . . . . -44.39(18) no
    C6 C1 C7 O1 . . . . -40.8(2) no
    C6 C1 C7 N3 . . . . 137.75(14) no
    C1 C2 C3 C4 . . . . -2.7(2) no
    C2 C3 C4 C5 . . . . 2.3(2) no
    C3 C4 C5 C6 . . . . 0.1(3) no
    C4 C5 C6 C1 . . . . -2.1(3) no
    N3 C8 C9 C10 . . . . 177.83(14) no
    C13 C8 C9 C10 . . . . -1.7(2) no
    N3 C8 C13 C12 . . . . -177.16(12) no
    N3 C8 C13 C14 . . . . 1.9(2) no
    C9 C8 C13 C12 . . . . 2.4(2) no
    C9 C8 C13 C14 . . . . -178.53(13) no
    C8 C9 C10 C11 . . . . 0.1(2) no
    C9 C10 C11 C12 . . . . 0.7(2) no
    C10 C11 C12 C13 . . . . 0.0(2) no
    C11 C12 C13 C8 . . . . -1.6(2) no
    C11 C12 C13 C14 . . . . 179.33(13) no
    C8 C13 C14 O2 . . . . -22.0(2) no
    C8 C13 C14 N2 . . . . 157.86(13) no
    C12 C13 C14 O2 . . . . 157.06(14) no
    C12 C13 C14 N2 . . . . -23.07(19) no
    N1 C15 C16 C17 . . . . -177.66(15) no
    N1 C15 C16 C21 . . . . 2.1(2) no
    C15 C16 C17 C18 . . . . 179.19(16) no
    C21 C16 C17 C18 . . . . -0.5(2) no
    C15 C16 C21 O3 . . . . 0.5(2) no
    C15 C16 C21 C20 . . . . -179.54(14) no
    C17 C16 C21 O3 . . . . -179.83(14) no
    C17 C16 C21 C20 . . . . 0.2(2) no
    C16 C17 C18 C19 . . . . 0.4(3) no
    C17 C18 C19 C20 . . . . 0.2(3) no
    C18 C19 C20 C21 . . . . -0.5(3) no
    C19 C20 C21 O3 . . . . -179.64(14) no
    C19 C20 C21 C16 . . . . 0.4(2) no
loop_
    _geom_hbond_atom_site_label_D
    _geom_hbond_atom_site_label_H
    _geom_hbond_atom_site_label_A
    _geom_hbond_site_symmetry_A
    _geom_hbond_distance_DH
    _geom_hbond_distance_HA
    _geom_hbond_distance_DA
    _geom_hbond_angle_DHA
    _geom_hbond_publ_flag
    N2 H2A O1 10_644 0.91 2.02 2.9181(15) 171 yes
    N3 H3A O2 . 0.91 1.85 2.6373(16) 143 yes
    O3 H3B N1 . 0.84 1.85 2.6052(16) 148 yes
    C4 H4 O2 11_655 0.95 2.60 3.3388(19) 135 y
    C9 H9 O1 . 0.95 2.24 2.8751(19) 123 n
    C12 H12 O1 10_644 0.95 2.47 3.2319(17) 137 y
    C18 H18 O3 4_554 0.95 2.53 3.417(2) 155 y
    C17 H17 Cg1 10_644 0.95 2.73 3.6561(18) 166 y
_iucr_refine_instructions_details
;
TITL F3a (SKM-046a) in I4(1)/a
CELL  0.71073  26.7145  26.7145  10.1160   90.000   90.000   90.000
ZERR   16.00   0.00140   0.00140   0.00050   0.0000   0.0000   0.0000
LATT 2
SYMM 1/2-X, -Y, 1/2+Z
SYMM 3/4-Y, 1/4+X, 1/4+Z
SYMM 3/4+Y, 3/4-X, 3/4+Z
SFAC C  H  N  O
UNIT 336  272  48  48
REM Solution 1  R1  0.139  Rweak  0.006,  Alpha= 0.0146  in I4(1)/a
REM Formula:  C21 N3 O3
L.S. 13
ACTA 58
BOND $H
FMAP 2
PLAN 5
HTAB N3 O2
EQIV $1 -y+5/4, x-1/4, z-1/4
HTAB N2 O1_$1
HTAB O3 N1
SIZE 0.15 0.19 0.22
TEMP -123
CONF
MPLA C1 > C6
MPLA C8 > C13
MPLA C16 > C21
WGHT    0.031800    5.367000
FVAR       0.22039
O1    4    0.565637    0.412648    0.319937    11.00000    0.04223    0.03227 =
         0.03908   -0.00676   -0.00233    0.00784
O2    4    0.653516    0.271735    0.114789    11.00000    0.02874    0.03747 =
         0.06687   -0.01552    0.00886   -0.00495
O3    4    0.677502    0.171053   -0.152201    11.00000    0.02652    0.04855 =
         0.06332   -0.01419    0.00241   -0.00339
AFIX   3
H3B   2    0.683426    0.194889   -0.100328    11.00000   -1.20000
AFIX   0
N1    3    0.729940    0.237455   -0.024183    11.00000    0.02981    0.03000 =
         0.03700   -0.00088    0.00163    0.00029
N2    3    0.735667    0.275766    0.065338    11.00000    0.02831    0.03340 =
         0.04123   -0.00570    0.00434   -0.00391
AFIX   3
H2A   2    0.765840    0.291515    0.068802    11.00000   -1.20000
AFIX   0
N3    3    0.614469    0.352952    0.221220    11.00000    0.03008    0.02759 =
         0.04044   -0.00591    0.00098    0.00011
AFIX   3
H3A   2    0.613576    0.323545    0.175913    11.00000   -1.20000
AFIX   0
C1    1    0.525684    0.351598    0.185336    11.00000    0.02983    0.02498 =
         0.03716    0.00270    0.00276    0.00262
C2    1    0.526006    0.336002    0.055086    11.00000    0.03000    0.03724 =
         0.04440   -0.00963    0.00839   -0.00252
AFIX  43
H2    2    0.555643    0.339143    0.003852    11.00000   -1.20000
AFIX   0
C3    1    0.483150    0.315765   -0.001058    11.00000    0.03624    0.04009 =
         0.04845   -0.01527    0.00353   -0.00300
AFIX  43
H3    2    0.483154    0.306418   -0.091667    11.00000   -1.20000
AFIX   0
C4    1    0.440507    0.309139    0.074023    11.00000    0.03185    0.03397 =
         0.05640    0.00101    0.00112   -0.00488
AFIX  43
H4    2    0.411582    0.294171    0.036314    11.00000   -1.20000
AFIX   0
C5    1    0.440256    0.324376    0.203755    11.00000    0.03285    0.07656 =
         0.04667    0.01171    0.00872   -0.00751
AFIX  43
H5    2    0.410978    0.319813    0.255679    11.00000   -1.20000
AFIX   0
C6    1    0.482211    0.346323    0.259751    11.00000    0.03644    0.06758 =
         0.03323    0.00412    0.00470   -0.00101
AFIX  43
H6    2    0.481285    0.357728    0.348668    11.00000   -1.20000
AFIX   0
C7    1    0.570286    0.375771    0.248146    11.00000    0.03335    0.02612 =
         0.03100    0.00233    0.00291    0.00222
C8    1    0.662805    0.363846    0.269913    11.00000    0.03203    0.02919 =
         0.03183    0.00256    0.00130   -0.00133
C9    1    0.671933    0.403161    0.356851    11.00000    0.03977    0.03752 =
         0.04303   -0.00715   -0.00070    0.00149
AFIX  43
H9    2    0.645219    0.424451    0.382956    11.00000   -1.20000
AFIX   0
C10   1    0.719598    0.411500    0.405588    11.00000    0.04483    0.04314 =
         0.03788   -0.00673   -0.00407   -0.00411
AFIX  43
H10   2    0.725296    0.438444    0.465002    11.00000   -1.20000
AFIX   0
C11   1    0.758997    0.381039    0.368727    11.00000    0.03552    0.04810 =
         0.03297    0.00110   -0.00400   -0.00499
AFIX  43
H11   2    0.791574    0.386700    0.403295    11.00000   -1.20000
AFIX   0
C12   1    0.750569    0.342276    0.281131    11.00000    0.03219    0.03739 =
         0.03311    0.00394    0.00333   -0.00099
AFIX  43
H12   2    0.777701    0.321360    0.255941    11.00000   -1.20000
AFIX   0
C13   1    0.702953    0.333111    0.228631    11.00000    0.03171    0.02777 =
         0.02977    0.00350    0.00420   -0.00265
C14   1    0.694747    0.291285    0.132803    11.00000    0.03026    0.02745 =
         0.03980    0.00222    0.00471   -0.00067
C15   1    0.768706    0.223756   -0.088800    11.00000    0.02648    0.04402 =
         0.04281   -0.00539    0.00242   -0.00551
AFIX  43
H15   2    0.799662    0.240415   -0.074629    11.00000   -1.20000
AFIX   0
C16   1    0.766003    0.183142   -0.183359    11.00000    0.02699    0.04035 =
         0.03255   -0.00154   -0.00044   -0.00005
C17   1    0.809394    0.167790   -0.248923    11.00000    0.02986    0.07634 =
         0.05141   -0.02311    0.00501   -0.00463
AFIX  43
H17   2    0.840032    0.184563   -0.231288    11.00000   -1.20000
AFIX   0
C18   1    0.808888    0.128999   -0.338381    11.00000    0.04073    0.07677 =
         0.05197   -0.02392    0.00630    0.00557
AFIX  43
H18   2    0.838837    0.118995   -0.381577    11.00000   -1.20000
AFIX   0
C19   1    0.764307    0.104785   -0.364608    11.00000    0.05308    0.05069 =
         0.03897   -0.01178   -0.00111    0.00320
AFIX  43
H19   2    0.763659    0.077902   -0.426060    11.00000   -1.20000
AFIX   0
C20   1    0.720722    0.119281   -0.302386    11.00000    0.04067    0.04415 =
         0.03993   -0.00328   -0.00629   -0.00466
AFIX  43
H20   2    0.690234    0.102520   -0.321814    11.00000   -1.20000
AFIX   0
C21   1    0.721139    0.158289   -0.211376    11.00000    0.02842    0.03385 =
         0.03363    0.00487   -0.00234    0.00197
HKLF 4
REM  F3a (SKM-046a) in I4(1)/a
REM R1 =  0.0456 for    3625 Fo > 4sig(Fo)  and  0.0681 for all    4868 data
REM    244 parameters refined using      0 restraints
END
WGHT      0.0318      5.3669
REM Highest difference peak  0.234,  deepest hole -0.212,  1-sigma level  0.037
Q1    1   0.5486  0.3611  0.2120  11.00000  0.05    0.23
Q2    1   0.6983  0.3083  0.1992  11.00000  0.05    0.23
Q3    1   0.6833  0.3522  0.2382  11.00000  0.05    0.19
Q4    1   0.5291  0.3201  0.1334  11.00000  0.05    0.19
Q5    1   0.7496  0.3508  0.3544  11.00000  0.05    0.19
;
