# Supplementary material for: A new polymorph of N-(2-{N′-[(1E)-2-hy­droxy­benzyl­idene]hydrazinecarbon­yl}phen­yl)benzamide
Source: Acta Crystallogr Sect E Struct Rep Online. 2014 May 10;70(Pt 6):o645–6. doi: 10.1107/S1600536814010010 (PMC4051047; doi:10.1107/S1600536814010010)
Supplement: Supplementary file 2 [file e-70-0o645-Isup2.hkl]

#
# h,k,l, Fc-squared, Fo-squared, sigma(Fo-squared), status flag
#
data_I
_shelx_title ' F3a (SKM-046a) in I4(1)/a'
_shelx_refln_list_code          4
_shelx_F_calc_maximum      452.45
_exptl_crystal_F_000      3008.00
_reflns_d_resolution_high  0.7227

loop_
 _space_group_symop_operation_xyz
 'x, y, z'
 '-x+1/2, -y, z+1/2'
 '-y+3/4, x+1/4, z+1/4'
 'y+3/4, -x+3/4, z+3/4'
 'x+1/2, y+1/2, z+1/2'
 '-x+1, -y+1/2, z+1'
 '-y+5/4, x+3/4, z+3/4'
 'y+5/4, -x+5/4, z+5/4'
 '-x, -y, -z'
 'x-1/2, y, -z-1/2'
 'y-3/4, -x-1/4, -z-1/4'
 '-y-3/4, x-3/4, -z-3/4'
 '-x+1/2, -y+1/2, -z+1/2'
 'x, y+1/2, -z'
 'y-1/4, -x+1/4, -z+1/4'
 '-y-1/4, x-1/4, -z-1/4'

_cell_length_a    26.7145
_cell_length_b    26.7145
_cell_length_c    10.1160
_cell_angle_alpha  90.000
_cell_angle_beta   90.000
_cell_angle_gamma  90.000

_shelx_F_squared_multiplier     1.000

loop_
 _refln_index_h
 _refln_index_k
 _refln_index_l
 _refln_F_squared_calc
 _refln_F_squared_meas
 _refln_F_squared_sigma
 _refln_observed_status
   2   2   0     109038.68      97889.58      1269.87 o
  -2   4   0      61439.59      61581.73       876.87 o
   0   4   0        449.29        500.30        14.74 o
   2   4   0      14341.32      14031.90       237.23 o
   4   4   0      32832.81      34471.14       460.98 o
  -4   6   0      17883.07      18253.92       218.07 o
  -2   6   0      76671.27      75443.36       895.08 o
   0   6   0      72281.16      71122.07       779.32 o
   2   6   0        178.18         62.06        13.85 o
   4   6   0          1.00        -17.09        22.58 o
   6   6   0      63828.74      64395.95       850.82 o
  -6   8   0      23900.77      24361.60       290.23 o
  -4   8   0        176.65        186.38        16.43 o
  -2   8   0          2.26         -8.13        10.82 o
   0   8   0       1597.50       1246.68        31.25 o
   2   8   0      28055.44      28151.78       325.34 o
   4   8   0      14103.71      13114.38       236.83 o
   6   8   0      26889.33      26653.62       375.74 o
   8   8   0      26768.17      26912.56       384.01 o
  -8  10   0      32035.19      33692.93       397.61 o
  -6  10   0      25254.09      27603.19       330.40 o
  -4  10   0      18557.09      19179.36       255.44 o
  -2  10   0      12536.52      12123.71       158.35 o
   0  10   0       3827.96       3639.32        63.75 o
   2  10   0      18224.29      17837.26       219.55 o
   4  10   0       3360.55       3155.37        59.87 o
   6  10   0       6915.50       7411.38       132.39 o
   8  10   0       7771.22       9110.56       202.46 o
  10  10   0       3580.08       3712.03       123.48 o
 -10  12   0        168.30        135.49        22.41 o
  -8  12   0      36754.77      40535.63       515.65 o
  -6  12   0      13023.82      13958.19       186.78 o
  -4  12   0          3.14          8.56        11.11 o
  -2  12   0      16508.76      16216.65       208.19 o
   0  12   0      35301.56      35662.45       416.86 o
   2  12   0       2624.89       2552.63        56.41 o
   4  12   0       8564.04       8503.94       130.96 o
   6  12   0         12.36         -6.70        15.08 o
   8  12   0      33258.43      34578.97       605.70 o
  10  12   0        604.27        608.11        34.07 o
  12  12   0        602.27        759.68        38.93 o
 -12  14   0        758.95        731.86        55.28 o
 -10  14   0       1442.54       1284.94        52.17 o
  -8  14   0       9041.83       9648.28       167.13 o
  -6  14   0       4801.31       4420.09       113.81 o
  -4  14   0      12810.64      13564.44       184.69 o
  -2  14   0        877.78        772.55        41.76 o
   0  14   0        124.29         75.12        15.30 o
   2  14   0      17231.77      17668.94       276.78 o
   4  14   0       2858.35       3301.05        68.52 o
   6  14   0       6091.20       5961.89       121.92 o
   8  14   0        193.14        231.44        24.50 o
  10  14   0       5366.32       5538.37       152.39 o
  12  14   0       1419.00       1257.55        77.60 o
  14  14   0         20.77         41.08        23.66 o
 -14  16   0       3182.69       3303.67       115.10 o
 -12  16   0          0.00         21.75        14.23 o
 -10  16   0        108.28         83.80        19.95 o
  -8  16   0        774.38        762.52        37.87 o
  -6  16   0       4197.42       4184.10        77.56 o
  -4  16   0       6322.49       6427.87       116.03 o
  -2  16   0         36.73         46.01        13.92 o
   0  16   0       3054.23       3338.24        70.61 o
   2  16   0       4992.95       5308.65       118.13 o
   4  16   0       2817.49       2739.32        58.95 o
   6  16   0       1165.07       1181.19        50.59 o
   8  16   0      12854.41      12343.65       237.21 o
  10  16   0       4395.39       4632.22       145.18 o
  12  16   0        419.52        314.40        41.51 o
  14  16   0       1078.99        984.05        63.35 o
  16  16   0       1338.85       1262.21        71.72 o
 -16  18   0       4503.84       4415.68       143.80 o
 -14  18   0       1836.78       1697.08        87.66 o
 -12  18   0        235.48        255.21        42.39 o
 -10  18   0       3974.91       4250.47       101.13 o
  -8  18   0       2972.45       2986.72        84.16 o
  -6  18   0       1086.09        949.73        35.96 o
  -4  18   0          7.92          9.18        12.07 o
  -2  18   0       3729.74       3812.78        91.48 o
   0  18   0        171.81        221.08        21.35 o
   2  18   0      15805.92      15986.22       237.75 o
   4  18   0      11246.21      11796.45       211.16 o
   6  18   0       3400.07       3371.17        91.43 o
   8  18   0        472.80        454.10        43.13 o
  10  18   0        800.99        833.21        57.04 o
  12  18   0        258.58        243.15        41.94 o
  14  18   0        388.55        523.99        50.69 o
  16  18   0        865.81        946.55        65.75 o
  18  18   0       2736.15       2773.32       114.77 o
 -18  20   0          5.95        -18.08        18.64 o
 -16  20   0          3.16        -19.99        19.99 o
 -14  20   0        829.81        937.74        65.40 o
 -12  20   0      12233.67      11528.78       259.61 o
 -10  20   0        435.39        459.43        43.53 o
  -8  20   0         22.89         28.47        14.09 o
  -6  20   0       2409.76       2237.65        82.98 o
  -4  20   0       7875.11       7505.09       130.74 o
  -2  20   0       6125.11       6107.99       113.76 o
   0  20   0      13643.36      13187.82       210.44 o
   2  20   0         47.23         73.57        21.98 o
   4  20   0         56.30         90.56        22.17 o
   6  20   0        156.66        184.44        37.47 o
   8  20   0        607.35        594.56        51.09 o
  10  20   0       2183.83       2149.23        95.08 o
  12  20   0         16.16         33.42        25.96 o
  14  20   0       2138.41       2254.65       101.37 o
  16  20   0        264.44        261.89        46.80 o
  18  20   0        177.64        215.13        44.69 o
  20  20   0         20.64         -7.42        45.17 o
 -20  22   0        522.86        451.60        48.55 o
 -18  22   0       3523.30       3273.46       131.70 o
 -16  22   0       1368.30       1337.17        81.74 o
 -14  22   0         60.48         58.36        27.17 o
 -12  22   0       1341.72       1410.95        69.34 o
 -10  22   0         74.40         32.58        21.93 o
  -8  22   0         32.78         40.99        17.09 o
  -6  22   0       1299.26       1375.82        52.66 o
  -4  22   0       1917.62       2053.19        62.58 o
  -2  22   0        304.95        359.95        31.52 o
   0  22   0       6770.35       6851.28       153.74 o
   2  22   0         53.98         25.31        20.24 o
   4  22   0      12493.18      12476.45       271.54 o
   6  22   0      10568.08      10246.18       337.12 o
   8  22   0          8.50          9.33        24.25 o
  10  22   0        730.69        884.79        64.27 o
  12  22   0       1135.78       1159.85        78.73 o
  14  22   0        205.35        138.34        37.18 o
  16  22   0       5423.69       5508.94       224.03 o
  18  22   0       2463.04       2629.66       177.90 o
  20  22   0        661.30        570.33        58.14 o
  22  22   0         23.57        100.83        36.38 o
 -22  24   0          7.68        -32.93        32.93 o
 -20  24   0        135.29         66.53        26.91 o
 -18  24   0        342.29        442.60        50.83 o
 -16  24   0       4646.62       4750.57       161.85 o
 -14  24   0          6.15         -8.92        18.46 o
 -12  24   0       2083.02       1991.66        89.25 o
 -10  24   0        318.79        330.01        41.80 o
  -8  24   0       2088.77       1890.18        79.27 o
  -6  24   0        348.90        388.92        34.65 o
  -4  24   0      13620.02      13412.26       285.74 o
  -2  24   0          2.51        -13.67        26.84 o
   0  24   0       9207.61       8777.34       196.03 o
   2  24   0      17230.13      16957.08       430.11 o
   4  24   0      15022.37      15176.02       464.11 o
   6  24   0        900.62        932.97        66.89 o
   8  24   0       2872.73       2873.18       117.50 o
  10  24   0       3333.69       3445.25       131.40 o
  12  24   0       9723.82       9373.53       369.61 o
  14  24   0        636.24        640.72        59.59 o
  16  24   0        390.24        536.40        53.96 o
  18  24   0        147.32        129.69        35.87 o
  20  24   0        502.92        461.01        61.55 o
  22  24   0        734.68        727.68        75.86 o
  24  24   0        320.54        472.76        78.61 o
 -24  26   0        174.91        181.20        49.96 o
 -22  26   0         38.30         62.57        31.73 o
 -20  26   0        200.42        132.18        45.47 o
 -18  26   0        798.96        738.32        61.12 o
 -16  26   0       1815.49       1853.46        97.34 o
 -14  26   0       6065.19       6060.82       187.98 o
 -12  26   0         98.29         47.64        22.20 o
 -10  26   0        282.58        357.53        43.04 o
  -8  26   0        240.71        302.40        39.23 o
  -6  26   0       5814.35       5787.97       174.57 o
  -4  26   0         81.87        142.97        35.24 o
  -2  26   0        473.21        490.75        57.17 o
   0  26   0          3.39         -5.19        19.47 o
   2  26   0        383.99        360.07        52.72 o
   4  26   0         65.26         40.37        28.69 o
   6  26   0       5570.51       5905.62       181.40 o
   8  26   0       1253.23       1408.26        84.63 o
  10  26   0       5452.68       5666.99       180.88 o
  12  26   0       3510.16       3588.85       147.07 o
  14  26   0         86.75          2.89        21.34 o
  16  26   0        463.41        517.24        53.27 o
  18  26   0         32.90        -26.76        26.76 o
  20  26   0       2106.25       1771.06       123.54 o
  22  26   0          0.62        -22.39        22.39 o
  24  26   0          2.98         36.33        36.93 o
 -22  28   0        406.27        463.19        74.69 o
 -20  28   0        257.75        186.99        48.54 o
 -18  28   0        733.46        871.75        78.92 o
 -16  28   0        430.84        381.69        51.67 o
 -14  28   0        337.06        403.07        49.26 o
 -12  28   0        888.42        882.32        85.72 o
 -10  28   0         15.35         12.48        16.56 o
  -8  28   0        502.46        591.57        54.77 o
  -6  28   0        652.47        584.24        53.31 o
  -4  28   0       4094.90       4369.29       221.98 o
  -2  28   0        417.65        375.47        56.39 o
   0  28   0       5448.78       5603.63       203.71 o
   2  28   0       1985.60       2028.18       113.35 o
   4  28   0        454.69        553.29        55.32 o
   6  28   0        299.90        327.26        51.75 o
   8  28   0        163.16        141.57        36.25 o
  10  28   0       1726.71       1768.96       112.03 o
  12  28   0        166.73        146.10        36.28 o
  14  28   0        537.10        629.28        61.13 o
  16  28   0        840.98        891.99       120.22 o
  18  28   0        566.81        603.93       102.07 o
  20  28   0          2.91          2.08        28.55 o
 -20  30   0        669.93        658.91       115.29 o
 -18  30   0        314.26        312.72        69.44 o
 -16  30   0        166.43        218.70        49.67 o
 -14  30   0          3.02        -10.49        29.48 o
 -12  30   0        230.45        201.02        36.49 o
 -10  30   0         12.80         51.97        19.36 o
  -8  30   0        275.55        212.14        43.67 o
  -6  30   0         98.18         80.00        52.34 o
  -4  30   0       1087.35       1307.13       117.68 o
  -2  30   0        979.01       1050.51        83.79 o
   0  30   0        343.26        408.23        65.16 o
   2  30   0        524.06        509.78        52.98 o
   4  30   0        508.75        557.96        53.18 o
   6  30   0         50.71         60.01        25.69 o
   8  30   0       1049.64       1116.95        75.48 o
  10  30   0       1090.34       1274.18        82.53 o
  12  30   0       2459.92       2642.83       145.01 o
  14  30   0        445.39        714.13        73.46 o
  16  30   0        117.30         85.79        35.09 o
  18  30   0        346.91        427.02       109.38 o
 -18  32   0          4.17        -19.23        31.14 o
 -16  32   0        143.27        199.11        59.29 o
 -14  32   0          1.54        -25.72        25.72 o
 -12  32   0       1301.42       1450.98       104.63 o
 -10  32   0         55.98         35.83        26.49 o
  -8  32   0         43.96         32.81        33.03 o
  -6  32   0        814.95       1017.34        85.38 o
  -4  32   0        298.50        259.29        52.12 o
  -2  32   0        459.13        635.31        79.25 o
   0  32   0        260.90        278.24        50.33 o
   2  32   0        277.37        253.61        84.52 o
   4  32   0        167.69        140.62        34.18 o
   6  32   0        417.21        611.09        59.43 o
   8  32   0        345.99        402.20        58.24 o
  10  32   0          6.00         71.26        36.59 o
  12  32   0        377.74        328.59        59.60 o
  14  32   0         33.73         16.24        29.67 o
 -12  34   0        557.46        500.29       111.17 o
 -10  34   0       1249.02       1432.64       104.90 o
  -8  34   0        518.89        531.42        60.63 o
  -6  34   0         36.48         39.83        28.80 o
  -4  34   0       1385.40       1657.77       114.44 o
  -2  34   0        391.62        486.08        69.70 o
   0  34   0          7.16         61.58        40.01 o
   2  34   0         12.59         21.46        31.75 o
   4  34   0          0.50        -23.19        26.53 o
   6  34   0        190.59         67.61        49.09 o
   8  34   0          0.50          0.27        27.80 o
  10  34   0         86.69         54.48        51.21 o
  12  34   0        211.54        302.64       107.06 o
  -8  36   0        110.50        193.53        65.88 o
  -6  36   0        285.71        305.60        54.11 o
  -4  36   0        755.52       1009.06        89.92 o
  -2  36   0        350.60        494.18       100.42 o
   0  36   0          0.27        -25.13        25.13 o
   2  36   0         54.36         14.14        64.85 o
   4  36   0        356.36        276.26        69.70 o
   6  36   0        242.35        413.82       129.70 o
   8  36   0          0.00         67.94        43.23 o
   0   1   1       2049.50       2040.44        33.05 o
  -1   2   1       1898.94       1743.10        24.88 o
   1   2   1      12914.65      12563.11       116.65 o
  -2   3   1      10877.66      10724.52        95.17 o
   0   3   1      10856.84      10073.26        96.83 o
   2   3   1      27927.59      27410.00       246.27 o
  -3   4   1      25741.55      25816.92       209.11 o
  -1   4   1       1376.51       1414.84        19.11 o
   1   4   1       2549.53       2473.29        35.29 o
   3   4   1        348.86        257.41        11.35 o
  -4   5   1      43749.94      45465.64       361.49 o
  -2   5   1     147059.16     146585.31      1541.13 o
   0   5   1      44014.82      44486.36       348.88 o
   2   5   1      22863.44      22440.63       207.06 o
   4   5   1      18528.56      18034.14       163.54 o
  -5   6   1      58640.88      60195.57       457.71 o
  -3   6   1      21432.26      21816.93       180.37 o
  -1   6   1       8431.02       8597.73        81.53 o
   1   6   1      21965.43      22621.41       199.94 o
   3   6   1       1347.05       1528.95        26.27 o
   5   6   1        170.54        313.09        14.39 o
  -6   7   1       1729.53       1610.18        25.56 o
  -4   7   1       4871.82       4616.55        47.45 o
  -2   7   1       2070.07       2005.05        29.50 o
   0   7   1        581.78        586.40        15.75 o
   2   7   1        164.96        193.62        11.16 o
   4   7   1       1745.61       1990.04        30.46 o
   6   7   1        559.51        469.06        15.23 o
  -7   8   1       1691.49       1427.34        26.28 o
  -5   8   1       2463.39       2523.83        31.45 o
  -3   8   1      16242.31      16012.03       143.69 o
  -1   8   1       3989.38       3706.86        44.98 o
   1   8   1       6576.61       6026.73        63.16 o
   3   8   1       1929.70       2270.02        31.95 o
   5   8   1      17829.97      17737.74       166.28 o
   7   8   1        112.00        118.19        10.97 o
  -8   9   1       9232.76       9886.63       103.59 o
  -6   9   1         12.96         -2.25         6.18 o
  -4   9   1       2747.12       2437.43        34.06 o
  -2   9   1       9780.52       9111.44        94.89 o
   0   9   1       1350.74       1278.18        24.17 o
   2   9   1        661.15        717.36        18.00 o
   4   9   1        755.50        715.49        17.26 o
   6   9   1        531.50        532.23        16.51 o
   8   9   1       1297.75       1384.46        28.62 o
  -9  10   1       1033.39       1030.23        28.32 o
  -7  10   1        618.51        589.13        16.49 o
  -5  10   1        227.60        350.24        13.03 o
  -3  10   1       1460.40       1161.49        24.31 o
  -1  10   1      21200.28      21796.64       193.31 o
   1  10   1       1267.22       1306.62        26.50 o
   3  10   1       6681.86       7264.57        76.74 o
   5  10   1        342.96        330.43        13.87 o
   7  10   1        991.28       1259.46        27.55 o
   9  10   1      11335.72      12043.28       131.35 o
 -10  11   1        819.49        927.32        25.24 o
  -8  11   1       7944.08       8027.44        81.17 o
  -6  11   1       1415.21       1734.48        27.74 o
  -4  11   1      13429.23      13611.89       135.05 o
  -2  11   1      30919.86      32176.71       289.48 o
   0  11   1       4974.08       5278.11        62.09 o
   2  11   1       2315.37       2392.42        34.92 o
   4  11   1        640.38        630.75        17.94 o
   6  11   1      10121.48      10031.05       107.43 o
   8  11   1      28936.74      30275.03       307.66 o
  10  11   1        146.37        129.19        14.58 o
 -11  12   1       2101.37       2366.29        52.08 o
  -9  12   1       3845.08       4457.51        62.85 o
  -7  12   1        364.32        314.65        13.28 o
  -5  12   1       9365.44       9782.37        94.90 o
  -3  12   1      29759.59      30930.48       281.64 o
  -1  12   1         94.51         87.96        12.18 o
   1  12   1       1136.38       1237.35        25.27 o
   3  12   1        820.96        766.80        20.68 o
   5  12   1       5762.26       5953.53        68.81 o
   7  12   1      12561.01      13188.71       154.27 o
   9  12   1         52.97        116.12        13.61 o
  11  12   1       5557.89       5841.35        86.47 o
 -12  13   1       1783.38       1817.10        55.21 o
 -10  13   1        158.47        306.88        20.18 o
  -8  13   1       4925.62       5428.93        68.63 o
  -6  13   1       4507.99       4495.29        70.66 o
  -4  13   1       6893.24       7202.01        82.32 o
  -2  13   1       8265.14       8203.82        94.14 o
   0  13   1       1809.88       1811.58        32.16 o
   2  13   1       5597.09       5910.35        74.07 o
   4  13   1        450.61        424.40        19.77 o
   6  13   1      12520.17      12886.10       131.83 o
   8  13   1       5920.11       5926.90        95.70 o
  10  13   1       1831.99       1894.83        42.91 o
  12  13   1        119.77        138.22        19.17 o
 -13  14   1        282.82        376.43        26.14 o
 -11  14   1        408.49        467.68        24.02 o
  -9  14   1      16294.04      16793.62       170.02 o
  -7  14   1         50.76        140.77        11.18 o
  -5  14   1        208.15        397.50        15.70 o
  -3  14   1       7179.44       7025.54        85.78 o
  -1  14   1        490.94        526.36        18.82 o
   1  14   1        939.23        990.22        23.90 o
   3  14   1       1277.23       1395.66        29.24 o
   5  14   1        673.40        755.71        25.42 o
   7  14   1         54.38        142.93        14.72 o
   9  14   1         40.27        102.32        13.40 o
  11  14   1        699.67        685.67        30.81 o
  13  14   1       3187.97       3349.64        72.80 o
 -14  15   1       2099.15       2243.66        59.15 o
 -12  15   1       1151.86       1110.08        44.44 o
 -10  15   1        750.97        782.95        25.10 o
  -8  15   1          4.20          7.47         6.21 o
  -6  15   1        174.64        309.25        14.03 o
  -4  15   1       1161.17       1091.89        32.37 o
  -2  15   1       4999.61       5105.01        67.56 o
   0  15   1       7369.40       7921.37        86.97 o
   2  15   1        132.81        188.15        13.16 o
   4  15   1         29.61         42.90         8.74 o
   6  15   1        123.26        108.88        14.13 o
   8  15   1        569.44        621.00        33.30 o
  10  15   1        772.63        744.65        38.31 o
  12  15   1        563.26        577.71        29.81 o
  14  15   1        427.27        424.94        28.85 o
 -15  16   1        771.66        786.79        40.95 o
 -13  16   1       1862.02       1899.85        54.22 o
 -11  16   1        106.48        127.84        18.58 o
  -9  16   1       2073.20       1991.31        45.06 o
  -7  16   1        165.97        206.80        12.50 o
  -5  16   1        313.65        520.56        22.36 o
  -3  16   1       4020.46       3865.94        57.67 o
  -1  16   1        271.24        383.27        17.18 o
   1  16   1        369.46        468.41        19.74 o
   3  16   1         69.26         92.05        10.64 o
   5  16   1         72.44         68.28        11.54 o
   7  16   1       3995.15       4287.55        73.09 o
   9  16   1        696.99        721.26        40.33 o
  11  16   1       3635.48       3750.04        77.62 o
  13  16   1       2398.52       2367.64        60.82 o
  15  16   1          8.46         11.28        16.42 o
 -16  17   1        284.40        376.56        32.86 o
 -14  17   1        951.03        931.26        44.06 o
 -12  17   1        650.38        547.72        30.88 o
 -10  17   1        138.16        285.57        22.30 o
  -8  17   1         59.47         86.75        12.68 o
  -6  17   1       1552.27       1603.56        32.69 o
  -4  17   1       2377.21       2350.10        43.97 o
  -2  17   1        997.23        971.74        35.28 o
   0  17   1        430.41        418.26        18.18 o
   2  17   1        678.12        777.29        25.62 o
   4  17   1          5.98         -0.30         8.39 o
   6  17   1         54.03         31.51        13.73 o
   8  17   1       3428.57       3221.64        69.49 o
  10  17   1         41.82         44.51        15.62 o
  12  17   1        117.17        143.84        21.50 o
  14  17   1       1062.78       1017.40        46.17 o
  16  17   1       1357.33       1252.69        52.09 o
 -17  18   1       3886.69       3608.74        92.33 o
 -15  18   1         18.73          1.05        16.63 o
 -13  18   1       1341.09       1400.71        48.06 o
 -11  18   1         72.84        104.62        17.26 o
  -9  18   1         21.42         10.59         9.95 o
  -7  18   1         43.04         37.61        10.73 o
  -5  18   1      11153.28      10744.31       122.48 o
  -3  18   1        939.10       1004.16        28.86 o
  -1  18   1        763.16        692.00        22.77 o
   1  18   1        497.12        506.70        19.97 o
   3  18   1       4404.86       4128.24        96.01 o
   5  18   1       1155.11       1208.37        44.89 o
   7  18   1        952.62        830.93        35.09 o
   9  18   1       1467.28       1424.01        46.44 o
  11  18   1       2409.16       2412.97        63.05 o
  13  18   1         93.86        115.74        23.70 o
  15  18   1        332.18        243.83        30.47 o
  17  18   1         96.72         95.54        22.71 o
 -18  19   1        104.05         91.36        22.19 o
 -16  19   1         89.97         72.12        21.90 o
 -14  19   1        304.89        263.45        31.49 o
 -12  19   1         29.12         -2.12        14.27 o
 -10  19   1        406.25        482.58        27.41 o
  -8  19   1         46.55         19.39        10.25 o
  -6  19   1       1428.61       1378.84        34.65 o
  -4  19   1       1270.11       1113.38        31.32 o
  -2  19   1       1708.11       1594.76        41.05 o
   0  19   1       8901.96       8849.82       100.67 o
   2  19   1       2578.14       2298.66        50.66 o
   4  19   1        375.13        394.80        26.15 o
   6  19   1       6818.67       6692.10       111.68 o
   8  19   1        119.02        111.87        20.11 o
  10  19   1       1233.29       1295.57        51.40 o
  12  19   1        215.03        208.39        28.56 o
  14  19   1        396.36        460.91        36.01 o
  16  19   1         10.24        -14.61        14.61 o
  18  19   1        405.02        465.88        38.70 o
 -19  20   1        691.54        707.13        54.92 o
 -17  20   1        241.45        147.63        27.00 o
 -15  20   1        400.85        435.13        36.07 o
 -13  20   1         87.27         57.60        20.96 o
 -11  20   1        245.22        249.44        24.62 o
  -9  20   1       1215.98       1232.99        40.37 o
  -7  20   1        520.62        507.51        24.93 o
  -5  20   1       9746.19       9327.90       112.59 o
  -3  20   1        624.13        630.62        23.71 o
  -1  20   1        578.07        590.62        22.64 o
   1  20   1       4584.09       4290.49        74.52 o
   3  20   1       4371.77       4037.82        77.88 o
   5  20   1       7051.76       6790.72       114.64 o
   7  20   1       3133.31       3068.10        71.68 o
   9  20   1        251.54        232.18        29.41 o
  11  20   1        180.52        131.55        24.95 o
  13  20   1       1299.19       1242.47        52.85 o
  15  20   1         69.84         57.50        18.75 o
  17  20   1        565.37        457.26        39.27 o
  19  20   1       1781.31       1806.66        73.99 o
 -20  21   1         97.62         87.63        23.52 o
 -18  21   1        749.20        751.89        48.17 o
 -16  21   1        257.73        314.61        33.35 o
 -14  21   1          1.02        -18.30        18.30 o
 -12  21   1       2704.83       2471.64        73.03 o
 -10  21   1       4425.68       4110.32        79.27 o
  -8  21   1       1737.53       1755.57        46.35 o
  -6  21   1       2009.70       1896.68        46.93 o
  -4  21   1       1084.83       1132.65        37.17 o
  -2  21   1         75.89         92.47        12.94 o
   0  21   1       1040.04       1014.21        35.67 o
   2  21   1        195.02        215.38        24.24 o
   4  21   1         15.43         39.39        15.63 o
   6  21   1        210.21        204.97        23.26 o
   8  21   1       1764.42       1759.50        60.89 o
  10  21   1       1042.72       1086.66        49.89 o
  12  21   1        806.63        862.87        48.53 o
  14  21   1       6284.59       6284.69       136.68 o
  16  21   1        629.75        745.64        43.88 o
  18  21   1       1157.28       1263.35        62.86 o
  20  21   1          1.36        -13.95        13.95 o
 -21  22   1         65.34         59.15        20.19 o
 -19  22   1        544.04        515.25        42.49 o
 -17  22   1        720.32        718.43        43.19 o
 -15  22   1       1176.24       1026.12        49.27 o
 -13  22   1        383.92        370.11        35.87 o
 -11  22   1       2426.05       2213.19        61.51 o
  -9  22   1       3988.96       3758.37        71.91 o
  -7  22   1         16.87        -10.79        10.79 o
  -5  22   1       4244.20       4115.69        75.65 o
  -3  22   1       7664.01       7537.90        95.78 o
  -1  22   1       1815.79       1732.23        46.76 o
   1  22   1      29337.13      27946.39       312.35 o
   3  22   1       1037.21        988.94        41.90 o
   5  22   1       4300.87       4345.01        90.34 o
   7  22   1       6561.04       6544.20       133.36 o
   9  22   1        186.04        202.78        30.54 o
  11  22   1        397.17        437.24        37.84 o
  13  22   1        336.13        307.29        35.67 o
  15  22   1        123.49        133.80        24.90 o
  17  22   1          2.33          5.48        16.47 o
  19  22   1         76.26        123.38        25.47 o
  21  22   1         24.25         33.90        17.45 o
 -22  23   1        386.13        436.88        40.71 o
 -20  23   1        168.68        160.44        27.26 o
 -18  23   1       3759.93       3508.68       104.69 o
 -16  23   1          2.87         -4.65        16.83 o
 -14  23   1        207.19        190.53        29.86 o
 -12  23   1         76.77        119.51        19.44 o
 -10  23   1       1144.73       1218.26        45.65 o
  -8  23   1        169.65        155.52        19.46 o
  -6  23   1       3786.38       4010.23        77.74 o
  -4  23   1         34.44         34.34        12.66 o
  -2  23   1         87.82        106.12        17.74 o
   0  23   1       2199.89       2133.58        57.79 o
   2  23   1       2830.68       2945.77        72.59 o
   4  23   1       3162.34       3403.11        79.30 o
   6  23   1        255.26        315.43        35.03 o
   8  23   1        345.16        429.02        37.57 o
  10  23   1       2668.11       2555.61        77.71 o
  12  23   1        347.80        427.34        40.18 o
  14  23   1        286.10        358.76        36.71 o
  16  23   1       1386.92       1305.86        61.71 o
  18  23   1        430.43        446.36        40.57 o
  20  23   1       1137.36       1090.63        58.84 o
  22  23   1         13.77         31.15        19.25 o
 -23  24   1          0.30         28.59        17.29 o
 -21  24   1         54.44         59.29        18.65 o
 -19  24   1         83.01        103.99        21.70 o
 -17  24   1        385.20        411.80        41.67 o
 -15  24   1        128.08        113.74        23.15 o
 -13  24   1       2253.51       2183.02        71.70 o
 -11  24   1         67.37         37.93        14.69 o
  -9  24   1        501.65        479.55        29.24 o
  -7  24   1        489.45        475.69        26.75 o
  -5  24   1          7.84          2.09        12.01 o
  -3  24   1          9.64          7.45        12.66 o
  -1  24   1        822.26        836.50        37.07 o
   1  24   1        486.49        565.17        32.23 o
   3  24   1        101.83         98.74        22.88 o
   5  24   1       2447.47       2561.57        76.35 o
   7  24   1        354.05        400.40        37.40 o
   9  24   1         64.60          5.21        16.82 o
  11  24   1       1703.86       1688.28        64.26 o
  13  24   1        162.09        167.85        27.81 o
  15  24   1       1211.96       1107.95        56.62 o
  17  24   1        221.83        199.27        29.83 o
  19  24   1         47.86         44.62        17.87 o
  21  24   1        260.11        230.32        32.68 o
  23  24   1         89.74         64.08        24.06 o
 -24  25   1         25.22         33.29        23.48 o
 -22  25   1         20.86         33.81        19.02 o
 -20  25   1        142.54        175.32        30.36 o
 -18  25   1        919.91       1049.72        55.28 o
 -16  25   1        704.23        794.10        60.95 o
 -14  25   1       1750.11       1801.49        66.41 o
 -12  25   1        162.60        212.26        26.31 o
 -10  25   1        382.91        317.06        28.62 o
  -8  25   1       7181.15       7124.44       111.82 o
  -6  25   1        960.83        996.43        35.35 o
  -4  25   1         10.12         -2.83        13.45 o
  -2  25   1        607.22        628.07        32.98 o
   0  25   1         12.74          2.40        14.89 o
   2  25   1        456.04        547.78        37.95 o
   4  25   1        277.60        280.06        32.61 o
   6  25   1       9842.31      10384.90       211.39 o
   8  25   1        403.89        457.33        38.41 o
  10  25   1          7.34          7.88        16.92 o
  12  25   1       1359.06       1390.75        59.85 o
  14  25   1       1903.97       2227.74        82.10 o
  16  25   1         11.36          6.40        15.45 o
  18  25   1          2.33          3.69        16.88 o
  20  25   1         75.24        123.09        25.22 o
  22  25   1          0.23          1.73        22.56 o
  24  25   1         67.80         21.07        26.09 o
 -23  26   1         16.07         22.60        23.63 o
 -21  26   1        247.01        205.45        28.78 o
 -19  26   1          7.47        -12.97        12.97 o
 -17  26   1         21.14         17.52        14.40 o
 -15  26   1        176.82        105.56        21.54 o
 -13  26   1        181.92        129.77        27.25 o
 -11  26   1       2605.19       2510.45        69.11 o
  -9  26   1        160.98         87.19        18.19 o
  -7  26   1        190.79        186.59        21.88 o
  -5  26   1         73.18         37.62        21.50 o
  -3  26   1        506.92        532.33        35.31 o
  -1  26   1       1301.99       1345.29        47.33 o
   1  26   1       3050.94       3185.22        85.47 o
   3  26   1        102.59         83.61        21.60 o
   5  26   1       1492.56       1609.71        62.36 o
   7  26   1       1969.01       2142.47        72.35 o
   9  26   1          4.53         28.90        20.05 o
  11  26   1          6.60         -6.06        15.09 o
  13  26   1          1.05         -9.16        15.68 o
  15  26   1        378.59        321.47        35.47 o
  17  26   1        578.05        610.27        42.65 o
  19  26   1          0.23        -13.12        13.12 o
  21  26   1          4.79        -16.25        16.25 o
  23  26   1         99.40        108.05        32.01 o
 -22  27   1         43.31         38.25        31.15 o
 -20  27   1         31.15          4.63        19.48 o
 -18  27   1        265.92        204.31        34.85 o
 -16  27   1        318.10        349.29        52.71 o
 -14  27   1        146.34        225.69        42.70 o
 -12  27   1       2516.36       2555.72        71.28 o
 -10  27   1        112.79        148.76        20.18 o
  -8  27   1         99.20         96.65        21.01 o
  -6  27   1       1970.31       2084.91        65.48 o
  -4  27   1        950.98        988.21        50.28 o
  -2  27   1        339.74        398.94        33.76 o
   0  27   1         13.20         16.08        16.24 o
   2  27   1       1102.73       1064.42        49.66 o
   4  27   1         14.50         28.07        18.38 o
   6  27   1        205.71        220.50        31.60 o
   8  27   1        412.95        506.50        38.45 o
  10  27   1        433.09        503.36        43.34 o
  12  27   1         43.21         35.74        17.92 o
  14  27   1         42.45         28.33        15.20 o
  16  27   1         64.16        115.24        25.82 o
  18  27   1        285.93        241.81        32.82 o
  20  27   1         55.11         39.37        20.63 o
  22  27   1        232.80        201.47        36.98 o
 -21  28   1        107.61         76.64        25.14 o
 -19  28   1         12.64         -4.00        15.27 o
 -17  28   1        317.11        363.32        37.88 o
 -15  28   1          9.88         23.32        14.30 o
 -13  28   1        743.32        809.74        43.25 o
 -11  28   1        758.90        838.37        37.48 o
  -9  28   1        216.31        199.84        25.75 o
  -7  28   1        152.81        175.89        27.76 o
  -5  28   1        144.00        130.23        23.72 o
  -3  28   1        509.22        535.19        43.94 o
  -1  28   1          2.89         21.90        17.70 o
   1  28   1        104.66        103.11        22.46 o
   3  28   1         27.27         -6.61        14.69 o
   5  28   1        742.02        827.77        45.63 o
   7  28   1        633.58        700.94        42.72 o
   9  28   1         15.96         15.38        15.30 o
  11  28   1          7.46          1.08        14.58 o
  13  28   1          0.08         29.04        15.36 o
  15  28   1         48.38         -4.73        19.06 o
  17  28   1        569.14        510.58        41.56 o
  19  28   1         23.58          9.45        28.53 o
  21  28   1        125.97        146.77        31.86 o
 -20  29   1         96.26         49.61        19.24 o
 -18  29   1        292.33        388.22        38.55 o
 -16  29   1          4.54         20.25        15.89 o
 -14  29   1        415.43        488.08        37.03 o
 -12  29   1         80.97         95.00        18.87 o
 -10  29   1        213.89        162.48        30.27 o
  -8  29   1        881.91        857.04        48.65 o
  -6  29   1         53.46         74.36        19.68 o
  -4  29   1        246.78        216.28        36.38 o
  -2  29   1        153.20        124.01        30.98 o
   0  29   1         23.38         21.12        17.41 o
   2  29   1       1071.62       1069.96        50.86 o
   4  29   1        613.44        653.30        40.72 o
   6  29   1          0.05          1.45        13.10 o
   8  29   1        411.94        448.07        38.18 o
  10  29   1        151.59        133.37        25.25 o
  12  29   1        939.18        978.46        75.40 o
  14  29   1          8.38         -3.89        17.45 o
  16  29   1         69.84         74.58        21.43 o
  18  29   1         41.76         10.00        24.39 o
  20  29   1        140.03        122.17        36.37 o
 -19  30   1        366.84        517.26        43.86 o
 -17  30   1        132.74        161.03        25.99 o
 -15  30   1          0.74         23.82        16.52 o
 -13  30   1        371.57        470.55        44.18 o
 -11  30   1          5.74          7.06        16.54 o
  -9  30   1        669.83        666.59        42.87 o
  -7  30   1         63.08         39.43        22.80 o
  -5  30   1        447.81        486.35        40.71 o
  -3  30   1        968.69       1139.58        66.93 o
  -1  30   1          8.64        -17.07        17.07 o
   1  30   1         60.65         94.39        24.20 o
   3  30   1        104.22        122.83        22.34 o
   5  30   1        306.08        282.30        32.71 o
   7  30   1         29.23         27.10        17.87 o
   9  30   1        533.18        666.13        45.33 o
  11  30   1        844.12        896.38        53.43 o
  13  30   1         53.10         78.21        32.18 o
  15  30   1          0.56         11.27        16.43 o
  17  30   1        372.56        411.45        44.80 o
 -18  31   1        176.81        186.49        31.34 o
 -16  31   1        118.50        106.67        22.70 o
 -14  31   1        501.29        535.00        56.38 o
 -12  31   1        200.32        235.35        39.83 o
 -10  31   1        150.94        173.84        32.61 o
  -8  31   1          7.16        -14.50        14.50 o
  -6  31   1        266.11        349.61        49.87 o
  -4  31   1          1.90         24.34        17.44 o
  -2  31   1        121.21        111.03        27.55 o
   0  31   1        245.66        233.10        43.19 o
   2  31   1        267.46        317.93        58.47 o
   4  31   1         30.71         27.66        19.17 o
   6  31   1        211.47        166.31        37.82 o
   8  31   1          6.76         16.84        15.65 o
  10  31   1         59.88         24.54        18.46 o
  12  31   1         18.00          1.11        21.91 o
  14  31   1        221.30        139.65        28.08 o
  16  31   1        698.04        835.26        56.61 o
 -17  32   1        119.74        101.41        40.86 o
 -15  32   1        247.62        295.61        50.48 o
 -13  32   1        666.91        770.68        64.22 o
 -11  32   1         91.60        129.42        26.51 o
  -9  32   1        160.62        199.38        40.17 o
  -7  32   1        321.37        306.49        46.04 o
  -5  32   1       1586.09       1905.66        83.94 o
  -3  32   1         94.55         72.97        25.65 o
  -1  32   1         54.86         13.71        21.55 o
   1  32   1          0.05        -12.49        16.90 o
   3  32   1          1.40         12.37        22.88 o
   5  32   1         13.94         28.70        16.70 o
   7  32   1          2.49          9.15        15.56 o
   9  32   1        114.85         90.26        21.81 o
  11  32   1          0.04        -17.84        17.84 o
  13  32   1         74.81         88.94        41.64 o
  15  32   1        568.77        724.61        62.01 o
 -16  33   1        284.97        329.80        68.00 o
 -14  33   1        441.22        509.50        60.78 o
 -12  33   1         58.67         18.04        31.75 o
 -10  33   1          2.06         13.03        21.47 o
  -8  33   1         57.61         63.97        52.00 o
  -6  33   1        401.77        456.82        40.89 o
  -4  33   1        665.92        801.64        59.01 o
  -2  33   1          9.76         -1.45        20.71 o
   0  33   1        395.49        415.85        48.16 o
   2  33   1         51.71         43.37        37.15 o
   4  33   1        209.63        151.16        33.09 o
   6  33   1         21.22          1.40        23.93 o
   8  33   1          2.69         19.79        20.26 o
  10  33   1        233.63        219.15        34.56 o
  12  33   1        359.82        379.11        44.02 o
 -13  34   1         21.94         -6.18        51.47 o
 -11  34   1         46.30         53.68        52.45 o
  -9  34   1        122.31        108.01        45.17 o
  -7  34   1        150.47        212.30        51.06 o
  -5  34   1          3.71         13.29        22.57 o
  -3  34   1         27.15         18.81        21.53 o
  -1  34   1        176.37        124.58        36.45 o
   1  34   1        134.51        148.06        36.38 o
   3  34   1        171.01        173.01        40.41 o
   5  34   1        123.65        139.29        38.78 o
   7  34   1        213.19        143.95        28.25 o
   9  34   1          9.25         -5.88        18.75 o
  11  34   1        219.45        278.71        50.98 o
 -10  35   1         64.42         90.18        47.65 o
  -8  35   1         70.29         87.41        37.15 o
  -6  35   1        113.99        101.40        33.21 o
  -4  35   1         25.11         26.65        21.94 o
  -2  35   1        717.17        763.55       148.02 o
   0  35   1        171.60        125.69        44.67 o
   2  35   1         17.09         32.61        27.93 o
   4  35   1         53.13         79.40        27.98 o
   6  35   1        123.62         83.51        42.12 o
   8  35   1          1.25         -9.04        18.37 o
  10  35   1        109.14        106.87        44.87 o
  -7  36   1        130.50        168.82        84.41 o
  -5  36   1          0.08        -26.02        36.22 o
  -3  36   1          0.28         46.84        32.39 o
  -1  36   1          1.86         19.97        46.92 o
   1  36   1         82.58         95.69        51.65 o
   3  36   1         22.60         38.19        29.18 o
   5  36   1         57.42         70.03        36.60 o
   7  36   1        501.86        733.75       133.82 o
   1   1   2      22064.75      22569.49       205.99 o
   0   2   2       3080.06       3073.58        41.05 o
   2   2   2      72364.30      72412.30       633.31 o
  -1   3   2      25738.31      26396.17       230.91 o
   1   3   2      14759.09      14968.47       142.67 o
   3   3   2      76731.08      76694.94       705.51 o
  -2   4   2      49076.90      47873.75       408.95 o
   0   4   2     113152.73     115091.41       957.87 o
   2   4   2      22249.60      22123.62       223.57 o
   4   4   2      25973.73      26302.61       244.88 o
  -3   5   2      41955.46      41673.37       333.28 o
  -1   5   2     146030.78     146494.55      1217.05 o
   1   5   2     204713.83     195012.19      1736.12 o
   3   5   2      12809.02      12061.38       122.74 o
   5   5   2      13042.74      12220.29       115.08 o
  -4   6   2      26680.23      25719.48       199.78 o
  -2   6   2       6654.86       7048.78        69.42 o
   0   6   2      63710.97      65522.59       531.90 o
   2   6   2      67923.70      67933.83       576.89 o
   4   6   2      21953.30      22653.27       206.32 o
   6   6   2       7093.95       7154.28        76.37 o
  -5   7   2        129.13        148.21         9.79 o
  -3   7   2      85220.65      87204.85       658.19 o
  -1   7   2        965.90       1071.33        21.52 o
   1   7   2      20589.52      20278.54       177.98 o
   3   7   2       4992.36       4841.55        58.43 o
   5   7   2       7957.71       7824.37        82.08 o
   7   7   2      16023.05      16519.28       153.99 o
  -6   8   2      13411.10      12619.35       109.72 o
  -4   8   2       2236.20       2084.24        37.70 o
  -2   8   2      17978.66      18019.96       155.97 o
   0   8   2      23457.17      23088.21       202.02 o
   2   8   2      21451.74      21380.74       188.35 o
   4   8   2       5937.99       5865.73        69.04 o
   6   8   2       4029.00       4252.36        53.83 o
   8   8   2       3035.92       3057.38        44.79 o
  -7   9   2       1232.46       1200.82        23.16 o
  -5   9   2       6561.60       7187.45        72.98 o
  -3   9   2       4330.62       4413.64        52.65 o
  -1   9   2         77.90         78.75         9.45 o
   1   9   2      25159.56      26180.66       228.27 o
   3   9   2       2628.31       2497.37        37.30 o
   5   9   2         39.31         58.21         9.91 o
   7   9   2       6635.97       6743.74        76.95 o
   9   9   2         88.16        112.23        12.32 o
  -8  10   2        917.65       1036.85        23.82 o
  -6  10   2       9183.53       9009.47        91.67 o
  -4  10   2       4087.85       4256.71        54.61 o
  -2  10   2       9217.05       9386.50        96.15 o
   0  10   2       3704.84       3934.67        50.74 o
   2  10   2       1130.55       1266.81        25.42 o
   4  10   2       5570.50       5538.45        69.24 o
   6  10   2        135.90        187.55        14.06 o
   8  10   2        447.14        455.71        24.74 o
  10  10   2       3938.33       4124.79        69.64 o
  -9  11   2       2438.88       2357.06        39.87 o
  -7  11   2      13344.89      14124.33       129.60 o
  -5  11   2      12963.48      13226.65       126.27 o
  -3  11   2       1520.45       1697.90        30.65 o
  -1  11   2       7635.67       8338.84        85.97 o
   1  11   2      10273.44      10540.62       106.91 o
   3  11   2       3343.95       3403.07        46.59 o
   5  11   2       5336.51       5186.74        67.14 o
   7  11   2       2566.38       2412.58        49.60 o
   9  11   2      10217.03      10141.86       117.95 o
  11  11   2        396.82        435.39        18.63 o
 -10  12   2         24.08          3.60         8.06 o
  -8  12   2       3694.19       3942.99        53.19 o
  -6  12   2       4815.68       5220.33        61.83 o
  -4  12   2       5409.08       5992.35        69.21 o
  -2  12   2       2255.89       2616.23        39.95 o
   0  12   2       2410.05       2577.40        40.76 o
   2  12   2       3659.14       4266.80        57.73 o
   4  12   2          2.66          8.44         7.39 o
   6  12   2        159.08        138.75        13.33 o
   8  12   2        173.35        133.15        12.47 o
  10  12   2       1025.59       1261.77        34.74 o
  12  12   2       1120.63       1084.15        38.93 o
 -11  13   2         62.31         76.01        14.85 o
  -9  13   2      15423.15      15278.86       161.33 o
  -7  13   2        855.12        840.83        21.97 o
  -5  13   2       1506.92       1526.05        29.58 o
  -3  13   2       2058.54       2005.77        37.96 o
  -1  13   2       3506.72       3488.70        48.72 o
   1  13   2       4130.48       4544.01        59.86 o
   3  13   2      47041.51      49125.44       401.99 o
   5  13   2        114.70        144.60        11.09 o
   7  13   2       2146.45       2041.95        45.19 o
   9  13   2       4487.69       4727.56        82.83 o
  11  13   2       2110.68       1965.83        51.05 o
  13  13   2       2057.85       2050.41        58.32 o
 -12  14   2         31.52         52.06        13.47 o
 -10  14   2        214.99        271.93        23.05 o
  -8  14   2       3087.82       3065.03        45.90 o
  -6  14   2       3770.92       3536.00        51.72 o
  -4  14   2        632.89        664.86        20.30 o
  -2  14   2      12972.51      13674.08       132.43 o
   0  14   2         23.60          6.05         7.18 o
   2  14   2        180.82        181.74        14.14 o
   4  14   2       3209.90       3615.28        65.18 o
   6  14   2       2685.19       2871.72        60.19 o
   8  14   2        784.01        758.32        29.67 o
  10  14   2        115.19        134.74        18.56 o
  12  14   2        730.84        771.86        33.33 o
  14  14   2       5116.38       5083.86        94.56 o
 -13  15   2       2584.80       2694.58        65.27 o
 -11  15   2       4817.01       4693.97        87.22 o
  -9  15   2       1261.69       1128.16        32.38 o
  -7  15   2       2188.27       2105.25        37.64 o
  -5  15   2       2481.76       2450.17        40.48 o
  -3  15   2        553.92        757.38        22.53 o
  -1  15   2        451.29        417.22        17.42 o
   1  15   2       1388.57       1369.49        33.26 o
   3  15   2       2296.08       2244.84        39.93 o
   5  15   2         49.29         59.68         9.30 o
   7  15   2       9168.52       9111.74       155.37 o
   9  15   2        996.96       1136.57        39.24 o
  11  15   2          2.64         -1.55        10.61 o
  13  15   2       3491.45       3288.24        73.12 o
  15  15   2       1331.80       1397.79        47.72 o
 -14  16   2        101.32         85.90        18.23 o
 -12  16   2       1846.96       1850.94        53.41 o
 -10  16   2        480.09        488.06        24.81 o
  -8  16   2        232.56        313.69        17.42 o
  -6  16   2        138.74        185.42        14.68 o
  -4  16   2        791.91        763.62        23.72 o
  -2  16   2       4454.18       4279.77        59.16 o
   0  16   2       6652.49       6539.93        75.76 o
   2  16   2        201.70        236.31        15.04 o
   4  16   2        240.23        283.03        15.15 o
   6  16   2       2202.11       2315.72        53.28 o
   8  16   2        168.53        192.72        20.01 o
  10  16   2        523.34        605.05        31.07 o
  12  16   2         79.53         75.98        18.37 o
  14  16   2        114.03         99.98        22.66 o
  16  16   2       1530.21       1466.21        50.37 o
 -15  17   2       1534.48       1529.20        51.88 o
 -13  17   2        243.28        240.93        26.21 o
 -11  17   2       2348.74       2172.15        58.25 o
  -9  17   2         14.47         -1.40         9.73 o
  -7  17   2        618.22        637.44        21.82 o
  -5  17   2        353.76        342.10        16.75 o
  -3  17   2       1712.05       1643.60        34.72 o
  -1  17   2          3.24          6.94         7.56 o
   1  17   2       3285.04       3032.72        48.77 o
   3  17   2        840.08        955.36        26.58 o
   5  17   2          6.03         20.78        12.10 o
   7  17   2       1432.55       1353.54        47.02 o
   9  17   2        112.35        125.55        18.80 o
  11  17   2         66.97         56.93        18.71 o
  13  17   2       2612.32       2662.86        67.49 o
  15  17   2          1.63        -11.92        12.17 o
  17  17   2       3540.15       3330.37        95.12 o
 -16  18   2        170.76        141.99        29.77 o
 -14  18   2          6.66         14.79        13.63 o
 -12  18   2        229.61        174.92        22.41 o
 -10  18   2        121.15        116.65        16.44 o
  -8  18   2       1288.76       1164.10        35.67 o
  -6  18   2       1727.68       1714.96        38.77 o
  -4  18   2        112.53        143.33        13.84 o
  -2  18   2       3269.26       3116.85        50.80 o
   0  18   2         25.06         45.32         9.33 o
   2  18   2        257.70        297.26        18.78 o
   4  18   2        462.49        461.44        25.47 o
   6  18   2        148.89        161.63        20.60 o
   8  18   2         29.67         17.10        12.93 o
  10  18   2       1431.88       1372.72        47.30 o
  12  18   2       3798.99       3674.53        81.52 o
  14  18   2        894.64        870.60        40.22 o
  16  18   2        933.21        840.10        49.01 o
  18  18   2       1373.54       1175.29        58.47 o
 -17  19   2       1444.02       1382.01        62.82 o
 -15  19   2       1299.22       1315.73        59.76 o
 -13  19   2        481.03        489.82        32.42 o
 -11  19   2        258.32        268.57        23.03 o
  -9  19   2       1898.28       1901.92        47.77 o
  -7  19   2       1352.84       1336.02        38.67 o
  -5  19   2       1936.08       1833.14        37.99 o
  -3  19   2        207.51        195.41        16.33 o
  -1  19   2          0.87          9.21         8.71 o
   1  19   2        713.57        675.83        25.07 o
   3  19   2       3363.39       3449.67        69.95 o
   5  19   2        196.97        143.42        19.90 o
   7  19   2        218.82        208.01        23.67 o
   9  19   2       7029.43       6947.15       118.38 o
  11  19   2       9992.04      10016.35       153.49 o
  13  19   2       2888.55       2714.69        79.57 o
  15  19   2       1476.29       1471.96        63.70 o
  17  19   2        979.97        873.66        50.99 o
  19  19   2          0.75          3.67        17.47 o
 -18  20   2       1620.12       1484.07        66.37 o
 -16  20   2       2369.65       2292.07        80.43 o
 -14  20   2         42.81         46.15        22.59 o
 -12  20   2       1673.29       1839.88        54.22 o
 -10  20   2       1237.53       1146.34        37.94 o
  -8  20   2      10053.84       9852.06       129.07 o
  -6  20   2        933.35        913.65        34.46 o
  -4  20   2         11.79         17.18         9.28 o
  -2  20   2        866.59        958.40        29.53 o
   0  20   2         61.32         60.26        11.11 o
   2  20   2       3922.33       3825.83        72.01 o
   4  20   2        593.23        606.63        30.51 o
   6  20   2        398.99        425.33        27.71 o
   8  20   2       2607.96       2427.02        64.58 o
  10  20   2       2616.67       2533.20        67.19 o
  12  20   2         23.13         35.69        18.35 o
  14  20   2       5483.74       5216.42       124.43 o
  16  20   2       1164.26       1069.65        56.98 o
  18  20   2        294.44        306.29        38.65 o
  20  20   2       1040.06       1024.04        56.62 o
 -19  21   2        108.21        100.12        23.72 o
 -17  21   2        165.89        126.99        27.32 o
 -15  21   2        945.77        929.52        51.86 o
 -13  21   2       1357.91       1450.38        53.23 o
 -11  21   2         12.12        -10.26        10.26 o
  -9  21   2       2635.67       2512.41        66.27 o
  -7  21   2       2080.01       1927.99        48.83 o
  -5  21   2       3475.87       3332.25        60.63 o
  -3  21   2       1966.45       1774.28        38.66 o
  -1  21   2       1221.26       1142.13        32.14 o
   1  21   2       1868.00       1859.19        49.27 o
   3  21   2          0.52          8.45        13.79 o
   5  21   2          2.04        -12.91        12.91 o
   7  21   2       2978.36       3114.96        74.99 o
   9  21   2       2104.34       2078.32        61.28 o
  11  21   2       1297.86       1249.56        57.87 o
  13  21   2       1728.26       1773.10        70.08 o
  15  21   2          0.40        -15.65        15.65 o
  17  21   2        844.05        744.48        49.00 o
  19  21   2          0.21        -15.59        15.59 o
  21  21   2       1140.69       1262.51        62.01 o
 -20  22   2         62.51         70.53        21.89 o
 -18  22   2        401.14        382.09        38.35 o
 -16  22   2       2074.42       2154.67        73.92 o
 -14  22   2          2.86        -13.77        14.70 o
 -12  22   2       1436.43       1322.68        50.72 o
 -10  22   2       3262.99       3280.05        68.44 o
  -8  22   2       2851.64       2575.64        58.74 o
  -6  22   2          6.21          2.14        12.25 o
  -4  22   2       1334.56       1300.47        33.84 o
  -2  22   2        223.71        211.68        18.20 o
   0  22   2       5028.01       4976.41        87.20 o
   2  22   2       1670.35       1781.21        49.65 o
   4  22   2         14.88         38.08        13.70 o
   6  22   2        142.79        114.15        22.04 o
   8  22   2       3955.96       3874.53        86.76 o
  10  22   2       1096.28       1133.52        56.09 o
  12  22   2        792.79        817.92        49.84 o
  14  22   2       1918.95       1810.17        72.07 o
  16  22   2          6.51         -2.08        15.10 o
  18  22   2        331.16        304.18        38.13 o
  20  22   2         25.41         45.90        18.72 o
  22  22   2          0.20         -5.99        15.74 o
 -21  23   2        177.04        180.79        34.04 o
 -19  23   2        449.06        494.84        38.93 o
 -17  23   2         56.30         62.68        20.00 o
 -15  23   2        660.16        631.35        40.39 o
 -13  23   2       2305.41       2203.28        72.07 o
 -11  23   2        161.28        147.65        20.42 o
  -9  23   2         26.64         48.97        14.13 o
  -7  23   2        108.07        132.59        17.89 o
  -5  23   2        161.87        197.90        20.93 o
  -3  23   2        149.33        148.84        17.95 o
  -1  23   2       5611.60       5588.15        94.61 o
   1  23   2       4679.31       4523.30        84.03 o
   3  23   2       1997.71       2017.72        54.37 o
   5  23   2       1236.24       1203.64        44.82 o
   7  23   2        233.08        264.83        28.97 o
   9  23   2        332.89        447.49        40.97 o
  11  23   2         20.65         44.59        20.35 o
  13  23   2         16.74         17.69        18.20 o
  15  23   2        210.00        128.82        25.22 o
  17  23   2        566.95        535.80        42.42 o
  19  23   2          2.18          0.52        14.44 o
  21  23   2         62.11         21.15        17.17 o
  23  23   2        207.49        235.40        36.45 o
 -22  24   2        270.38        234.85        30.99 o
 -20  24   2         12.09        -15.70        17.02 o
 -18  24   2         78.71         71.78        28.62 o
 -16  24   2        150.46        142.31        24.02 o
 -14  24   2        279.54        221.96        29.31 o
 -12  24   2         62.85         61.36        18.29 o
 -10  24   2          2.46         12.26        11.56 o
  -8  24   2        296.54        380.27        25.14 o
  -6  24   2         43.75         -1.11        10.89 o
  -4  24   2        479.63        509.45        34.25 o
  -2  24   2       9112.08       8922.92       129.16 o
   0  24   2        423.12        466.53        28.31 o
   2  24   2        357.24        430.64        28.78 o
   4  24   2          0.09        -13.24        13.24 o
   6  24   2       2710.39       2818.22        80.96 o
   8  24   2       2815.65       2778.36        88.11 o
  10  24   2        161.00        112.94        24.96 o
  12  24   2        753.51        776.00        48.69 o
  14  24   2       1729.33       1706.66        71.34 o
  16  24   2        605.70        561.85        41.89 o
  18  24   2         16.11         36.15        16.35 o
  20  24   2        455.70        447.48        38.61 o
  22  24   2         50.06         52.40        17.61 o
  24  24   2         45.44         21.19        16.98 o
 -23  25   2         71.76         56.43        19.44 o
 -21  25   2          1.86         28.54        17.51 o
 -19  25   2        200.86        171.59        27.25 o
 -17  25   2       1360.27       1308.90        57.34 o
 -15  25   2        144.32        123.23        22.62 o
 -13  25   2        124.29         80.24        21.30 o
 -11  25   2       2073.39       1958.62        63.73 o
  -9  25   2        113.46        102.23        16.48 o
  -7  25   2       2339.46       2182.73        53.23 o
  -5  25   2        265.57        267.41        30.96 o
  -3  25   2       2994.98       3075.22        89.37 o
  -1  25   2          6.65        -10.40        10.63 o
   1  25   2         55.25         51.71        14.57 o
   3  25   2        279.34        330.52        26.92 o
   5  25   2         59.55         45.43        19.83 o
   7  25   2       1111.94       1125.32        56.07 o
   9  25   2         62.48         55.86        21.93 o
  11  25   2        153.07        138.56        27.02 o
  13  25   2       1008.84        981.01        53.53 o
  15  25   2        202.00        151.50        25.56 o
  17  25   2        814.32        751.75        46.93 o
  19  25   2         16.20         30.55        16.04 o
  21  25   2         40.13         46.61        17.62 o
  23  25   2          9.80        -16.31        16.43 o
  25  25   2        264.99        236.94        73.51 o
 -24  26   2         83.00        169.57        87.50 o
 -22  26   2         72.13         90.59        22.66 o
 -20  26   2        128.93         64.20        18.53 o
 -18  26   2          1.23         -7.63        14.17 o
 -16  26   2          0.01          4.77        16.67 o
 -14  26   2        235.08        207.58        27.76 o
 -12  26   2        185.85        172.88        24.83 o
 -10  26   2       1514.56       1509.46        55.73 o
  -8  26   2       2177.12       2122.49        55.68 o
  -6  26   2       1523.64       1604.96        60.83 o
  -4  26   2        493.96        490.36        38.52 o
  -2  26   2        523.35        510.26        63.10 o
   0  26   2        163.94        174.01        21.32 o
   2  26   2        277.98        314.58        27.58 o
   4  26   2         27.38         24.27        21.00 o
   6  26   2        385.52        397.80        37.69 o
   8  26   2        645.69        757.87        48.18 o
  10  26   2       2499.80       2656.01        89.49 o
  12  26   2       2396.99       2449.34        86.23 o
  14  26   2         14.58          3.80        15.95 o
  16  26   2        752.36        678.83        44.14 o
  18  26   2        102.54        108.81        20.80 o
  20  26   2        717.34        732.35        47.95 o
  22  26   2          3.35         -9.18        16.60 o
  24  26   2         57.42         74.12        57.65 o
 -23  27   2          0.80         57.33        33.08 o
 -21  27   2         40.06         45.87        19.55 o
 -19  27   2        101.81        179.02        27.87 o
 -17  27   2          0.84          0.47        16.68 o
 -15  27   2          3.58          7.84        12.95 o
 -13  27   2       1010.32        976.54        48.22 o
 -11  27   2          0.37          5.82        12.93 o
  -9  27   2        656.77        591.20        38.58 o
  -7  27   2       1178.87       1204.73        49.99 o
  -5  27   2        304.06        379.77        32.97 o
  -3  27   2          3.03         13.91        19.48 o
  -1  27   2       1558.56       1532.92        70.16 o
   1  27   2          4.14         13.26        12.33 o
   3  27   2        217.94        255.23        28.86 o
   5  27   2        620.68        658.04        40.83 o
   7  27   2       1133.85       1275.00        56.39 o
   9  27   2       3307.52       3362.47       102.85 o
  11  27   2         43.32         34.47        16.60 o
  13  27   2         22.97         20.45        14.21 o
  15  27   2        939.46        958.39        52.38 o
  17  27   2        630.94        695.36        43.53 o
  19  27   2        513.06        657.54        59.96 o
  21  27   2         31.14         17.71        19.13 o
  23  27   2         39.10        111.17        59.71 o
 -22  28   2         33.02         39.06        28.62 o
 -20  28   2         21.74         23.69        16.17 o
 -18  28   2         99.87        128.61        23.15 o
 -16  28   2         82.95         85.56        17.98 o
 -14  28   2          7.90         10.94        12.25 o
 -12  28   2        193.57        228.92        25.81 o
 -10  28   2          4.79         49.79        23.38 o
  -8  28   2        248.55        267.49        33.98 o
  -6  28   2        180.36        234.42        28.39 o
  -4  28   2       1659.06       1585.42        66.21 o
  -2  28   2        175.55        143.38        23.93 o
   0  28   2        420.10        506.96        42.21 o
   2  28   2         48.40         71.40        21.49 o
   4  28   2        106.18         37.59        17.91 o
   6  28   2        459.37        533.25        37.61 o
   8  28   2        759.92        912.09        47.61 o
  10  28   2         44.77         45.67        17.59 o
  12  28   2          9.53         -5.55        12.24 o
  14  28   2        901.29       1048.84        52.79 o
  16  28   2         71.73         75.79        18.41 o
  18  28   2        239.16        267.18        34.29 o
  20  28   2         97.52        128.04        29.33 o
  22  28   2          0.29         94.70        57.65 o
 -21  29   2          2.25        -13.16        18.13 o
 -19  29   2        174.52        133.89        24.26 o
 -17  29   2        696.65        761.79        44.25 o
 -15  29   2         35.74         58.33        17.44 o
 -13  29   2         10.95         -8.16        19.45 o
 -11  29   2        481.27        567.34        47.04 o
  -9  29   2         52.79         15.78        16.68 o
  -7  29   2         45.99         15.75        15.91 o
  -5  29   2        280.10        293.84        30.91 o
  -3  29   2         41.96         31.55        15.83 o
  -1  29   2          6.90         26.72        16.46 o
   1  29   2         45.68         22.26        22.48 o
   3  29   2        444.32        506.92        36.80 o
   5  29   2        456.12        548.23        39.51 o
   7  29   2        982.85       1031.22        51.67 o
   9  29   2        822.93        885.41        48.02 o
  11  29   2        225.73        228.19        29.35 o
  13  29   2         96.34        139.79        27.31 o
  15  29   2         98.12         78.11        25.10 o
  17  29   2        157.24        142.73        37.71 o
  19  29   2         36.36         58.03        22.92 o
  21  29   2          4.30         49.41        57.65 o
 -20  30   2        438.22        461.42        56.16 o
 -18  30   2        236.13        274.20        30.46 o
 -16  30   2        613.17        664.82        45.95 o
 -14  30   2         59.23         62.24        16.55 o
 -12  30   2         23.79         47.72        20.04 o
 -10  30   2       1627.07       1841.67        89.02 o
  -8  30   2        147.97        103.78        27.47 o
  -6  30   2        489.82        554.08        48.80 o
  -4  30   2         87.37         89.97        17.02 o
  -2  30   2        708.44        837.16        52.60 o
   0  30   2        230.97        232.34        42.30 o
   2  30   2        212.54        262.40        34.05 o
   4  30   2       1129.44       1279.76        56.28 o
   6  30   2        341.58        401.10        34.67 o
   8  30   2       1606.69       1672.62        66.92 o
  10  30   2         81.54         76.00        19.16 o
  12  30   2         16.12         -2.24        21.61 o
  14  30   2       1483.88       1597.84        68.21 o
  16  30   2        180.66        155.46        27.85 o
  18  30   2          0.05         -2.50        21.30 o
  20  30   2        184.74        347.94       119.41 o
 -19  31   2        577.88        675.27        52.53 o
 -17  31   2         29.24        -16.73        16.73 o
 -15  31   2        414.92        371.97        46.80 o
 -13  31   2        519.10        623.64        58.14 o
 -11  31   2         70.18         65.20        28.07 o
  -9  31   2        276.41        309.95        43.78 o
  -7  31   2        240.12        358.90        60.11 o
  -5  31   2        197.16        179.58        37.83 o
  -3  31   2        102.27        126.64        21.80 o
  -1  31   2         93.93         93.58        27.86 o
   1  31   2         25.13         24.78        18.79 o
   3  31   2         78.69        105.84        22.28 o
   5  31   2        510.00        592.89        37.77 o
   7  31   2        358.18        457.90        37.42 o
   9  31   2         56.29         14.82        15.85 o
  11  31   2        292.55        365.69        36.50 o
  13  31   2         11.86         31.76        19.14 o
  15  31   2         46.44          9.90        16.99 o
  17  31   2         33.03         52.75        42.14 o
  19  31   2         49.18         22.65        53.53 o
 -16  32   2         62.17        133.22        45.06 o
 -14  32   2        369.00        310.58        52.88 o
 -12  32   2         32.27         16.09        22.27 o
 -10  32   2         64.26         83.61        34.71 o
  -8  32   2         21.29         10.04        18.29 o
  -6  32   2        469.64        569.33        56.01 o
  -4  32   2        723.87        614.59        51.55 o
  -2  32   2          2.54         20.58        18.16 o
   0  32   2        137.33        126.22        32.73 o
   2  32   2        987.20       1026.89        74.88 o
   4  32   2        127.03         98.17        26.42 o
   6  32   2        332.38        372.97        43.25 o
   8  32   2         10.16         22.88        16.65 o
  10  32   2        924.27       1178.22        57.73 o
  12  32   2         10.23          9.80        17.85 o
  14  32   2         38.27         17.40        18.73 o
  16  32   2          0.02        -43.23        43.23 o
 -15  33   2         71.79        137.82        45.81 o
 -13  33   2        541.57        700.20        94.19 o
 -11  33   2         64.82        118.50        43.79 o
  -9  33   2          7.84         23.28        18.50 o
  -7  33   2         36.62        -17.04        21.66 o
  -5  33   2         26.19        -13.31        29.60 o
  -3  33   2        693.55        817.78        67.35 o
  -1  33   2        151.51        136.73        32.89 o
   1  33   2         69.76         99.98        31.23 o
   3  33   2        239.03        329.43        54.45 o
   5  33   2        185.82        176.07        27.71 o
   7  33   2          0.76         18.91        16.34 o
   9  33   2        317.53        399.19        52.31 o
  11  33   2        256.87        195.68        31.48 o
  13  33   2          5.51        -22.47        22.47 o
  15  33   2         28.49         70.00        65.88 o
 -12  34   2         86.59        136.81        43.39 o
 -10  34   2        130.42        179.08        50.46 o
  -8  34   2        397.55        422.76       116.19 o
  -6  34   2         12.60         -9.73        24.24 o
  -4  34   2          9.69         25.67        39.53 o
  -2  34   2        145.72        136.56        54.18 o
   0  34   2         30.72         11.42        21.43 o
   2  34   2        115.52        115.28        30.57 o
   4  34   2         39.72         49.26        26.09 o
   6  34   2         21.60         26.68        25.30 o
   8  34   2        138.13        227.73        32.41 o
  10  34   2         75.12         85.52        26.08 o
  12  34   2         37.34         41.18        43.23 o
  -7  35   2        562.59        586.00        87.85 o
  -5  35   2         62.48        134.79        38.71 o
  -3  35   2          1.24         32.07        28.31 o
  -1  35   2          4.17          9.70        39.93 o
   1  35   2        235.78        250.40        54.01 o
   3  35   2        187.46        134.67        36.01 o
   5  35   2        207.69        188.52        55.53 o
   7  35   2         63.16         77.97        25.60 o
   9  35   2          6.03          4.68        19.18 o
   0  36   2        355.73        508.52       142.06 o
   2  36   2        226.45        434.41       135.88 o
   4  36   2         39.49         30.88        37.06 o
   6  36   2        142.84        -35.00        35.00 o
   0   1   3          0.16          5.94         7.48 o
  -1   2   3        522.79        494.48        14.46 o
   1   2   3      33417.88      33418.47       292.58 o
  -2   3   3      13209.78      12673.13       128.58 o
   0   3   3      29046.90      28435.94       242.28 o
   2   3   3      29428.13      29347.89       271.89 o
  -3   4   3      26353.20      26182.69       246.17 o
  -1   4   3       2922.25       2665.02        36.15 o
   1   4   3       2588.67       2271.75        36.46 o
   3   4   3         29.74         50.90        10.39 o
  -4   5   3       5453.47       5173.35        65.23 o
  -2   5   3       3816.64       3670.72        47.31 o
   0   5   3      10400.45      10656.15       106.66 o
   2   5   3        243.06        194.59        13.77 o
   4   5   3        274.64        265.12        14.79 o
  -5   6   3       2477.11       2557.87        38.54 o
  -3   6   3       9280.05       8083.94        83.66 o
  -1   6   3       8304.30       8698.90        88.35 o
   1   6   3      10467.69      10644.42       107.54 o
   3   6   3        824.63        770.35        21.35 o
   5   6   3       2548.79       2601.22        46.36 o
  -6   7   3       3512.58       3542.13        45.57 o
  -4   7   3       8446.11       8377.43       105.86 o
  -2   7   3       2008.21       2022.52        32.69 o
   0   7   3         10.13          9.33         7.66 o
   2   7   3      21415.42      22687.77       208.67 o
   4   7   3         72.97         25.21         9.13 o
   6   7   3       5353.01       5697.43        70.37 o
  -7   8   3       2209.25       2357.29        41.97 o
  -5   8   3        351.55        446.88        14.34 o
  -3   8   3       3683.93       3412.45        44.79 o
  -1   8   3      24466.24      25444.69       223.36 o
   1   8   3       2708.30       2827.73        40.87 o
   3   8   3       4555.19       4450.55        51.33 o
   5   8   3       1624.51       1513.05        32.01 o
   7   8   3       1364.92       1459.03        30.28 o
  -8   9   3        187.41        255.62        15.71 o
  -6   9   3       6963.94       7175.82        72.42 o
  -4   9   3        169.91        154.37        12.29 o
  -2   9   3      11729.65      12377.00       117.48 o
   0   9   3       7845.97       8534.41        89.40 o
   2   9   3       9227.60       9418.96        95.54 o
   4   9   3      23133.46      24400.94       229.14 o
   6   9   3         71.68         33.94         9.67 o
   8   9   3          3.19          3.10         7.80 o
  -9  10   3       1646.97       1584.95        33.49 o
  -7  10   3       2509.47       2317.21        37.15 o
  -5  10   3        888.46       1070.31        23.95 o
  -3  10   3        487.29        578.54        18.65 o
  -1  10   3      43495.75      46502.23       392.92 o
   1  10   3       1454.24       1703.24        31.84 o
   3  10   3       4337.32       4907.22        60.74 o
   5  10   3        223.84        247.97        15.75 o
   7  10   3       5135.50       5186.33        66.98 o
   9  10   3        109.27        107.91        12.45 o
 -10  11   3       1968.97       1861.99        37.29 o
  -8  11   3        397.65        500.90        20.78 o
  -6  11   3        683.76        774.10        20.02 o
  -4  11   3        113.82        138.86        12.29 o
  -2  11   3       7026.87       7754.27        90.38 o
   0  11   3      14835.18      15719.17       157.59 o
   2  11   3      15423.91      16361.78       156.45 o
   4  11   3      12830.98      14188.87       147.33 o
   6  11   3       5518.82       5510.30        70.44 o
   8  11   3         41.36         17.71         7.92 o
  10  11   3        586.86        590.45        21.16 o
 -11  12   3       1151.66       1146.57        41.12 o
  -9  12   3         55.43         91.46        12.25 o
  -7  12   3          0.19         -4.49         5.53 o
  -5  12   3       3969.34       4031.60        55.02 o
  -3  12   3        506.38        536.41        19.81 o
  -1  12   3       5683.84       5863.69        75.04 o
   1  12   3       9123.34       9820.12       104.95 o
   3  12   3      20209.32      20246.49       188.93 o
   5  12   3        287.94        329.22        16.99 o
   7  12   3       1100.92       1250.18        29.71 o
   9  12   3        271.56        305.99        16.77 o
  11  12   3       1826.28       1567.34        41.06 o
 -12  13   3        610.40        564.91        27.43 o
 -10  13   3        129.60        152.75        14.36 o
  -8  13   3        298.53        295.10        16.66 o
  -6  13   3       3200.67       2864.65        51.18 o
  -4  13   3       1911.91       1867.10        35.45 o
  -2  13   3       6905.39       6934.07        86.04 o
   0  13   3      11400.80      12932.02       131.92 o
   2  13   3       2052.81       2482.99        43.45 o
   4  13   3        838.96        959.34        33.45 o
   6  13   3        863.82        954.75        26.27 o
   8  13   3       1495.52       1425.11        32.51 o
  10  13   3        501.78        476.26        23.67 o
  12  13   3       1374.47       1326.37        43.64 o
 -13  14   3       3531.47       3324.12        75.47 o
 -11  14   3        336.10        412.56        25.21 o
  -9  14   3        149.67        156.28        14.73 o
  -7  14   3        614.25        612.77        21.66 o
  -5  14   3         85.63         57.96        10.96 o
  -3  14   3          2.36          4.83         7.29 o
  -1  14   3       3944.80       4249.38        60.08 o
   1  14   3        111.56        160.41        13.90 o
   3  14   3        115.48         83.67        10.73 o
   5  14   3        446.34        447.17        19.17 o
   7  14   3        403.97        377.75        18.05 o
   9  14   3       5472.80       5249.62        83.18 o
  11  14   3         71.65         69.11        14.62 o
  13  14   3        468.32        478.11        32.33 o
 -14  15   3          8.50        -13.65        13.65 o
 -12  15   3         76.29         58.86        17.63 o
 -10  15   3        891.80        797.70        34.03 o
  -8  15   3       5326.64       5427.94        72.55 o
  -6  15   3        600.25        635.90        21.64 o
  -4  15   3        162.99        236.23        15.66 o
  -2  15   3       5392.90       5680.26        80.72 o
   0  15   3        102.45        113.44        12.86 o
   2  15   3      14893.48      15222.73       160.95 o
   4  15   3       4606.63       4392.95        64.41 o
   6  15   3        390.62        390.83        18.70 o
   8  15   3        254.78        246.55        20.47 o
  10  15   3        609.12        606.91        28.57 o
  12  15   3       1814.40       1873.28        55.69 o
  14  15   3       6492.50       6256.31       112.98 o
 -15  16   3        341.29        348.98        33.19 o
 -13  16   3         82.74         79.99        20.00 o
 -11  16   3       2070.54       2089.89        58.67 o
  -9  16   3       1088.44       1004.56        38.51 o
  -7  16   3       1851.09       1996.63        42.17 o
  -5  16   3        806.64        714.07        23.53 o
  -3  16   3        262.46        243.41        17.25 o
  -1  16   3       1374.02       1507.19        34.30 o
   1  16   3        266.05        240.05        16.28 o
   3  16   3       1289.90       1303.93        32.87 o
   5  16   3       1725.09       1654.36        37.04 o
   7  16   3       2115.17       2048.03        48.84 o
   9  16   3       2208.35       2067.47        51.06 o
  11  16   3       2740.36       2604.98        66.94 o
  13  16   3        830.78        778.92        38.91 o
  15  16   3        361.05        423.82        35.44 o
 -16  17   3       1075.45       1157.55        48.34 o
 -14  17   3       1054.46        992.79        44.50 o
 -12  17   3        230.70        252.69        27.61 o
 -10  17   3        124.52        106.25        17.44 o
  -8  17   3        837.74        904.66        29.84 o
  -6  17   3         25.38         12.63         8.87 o
  -4  17   3       7959.49       7974.98        94.75 o
  -2  17   3       2630.82       2777.76        49.12 o
   0  17   3          1.99         -3.83         7.28 o
   2  17   3        185.45        199.99        16.66 o
   4  17   3        387.42        350.27        18.98 o
   6  17   3       1656.61       1550.05        43.07 o
   8  17   3        195.17        208.69        21.20 o
  10  17   3          6.52         13.02        14.31 o
  12  17   3         11.99         27.42        17.13 o
  14  17   3         13.15        -14.41        14.41 o
  16  17   3       2543.65       2471.63        70.27 o
 -17  18   3        840.20        766.57        40.75 o
 -15  18   3       1023.60        910.97        43.53 o
 -13  18   3       1451.61       1350.06        50.21 o
 -11  18   3        468.06        419.63        33.08 o
  -9  18   3         66.68         76.83        15.06 o
  -7  18   3         26.49         24.40        10.82 o
  -5  18   3        169.64        206.05        18.01 o
  -3  18   3       2711.65       2503.12        47.63 o
  -1  18   3         12.68         19.52         9.28 o
   1  18   3        492.82        563.12        25.19 o
   3  18   3        961.81        962.87        31.65 o
   5  18   3       1365.64       1302.09        40.05 o
   7  18   3        993.26       1074.92        37.45 o
   9  18   3       7213.00       6884.96       113.24 o
  11  18   3        388.69        390.76        31.42 o
  13  18   3       2320.77       2209.06        64.83 o
  15  18   3       2065.80       1796.80        59.74 o
  17  18   3         40.46         66.31        18.52 o
 -18  19   3        356.57        312.82        34.60 o
 -16  19   3          0.65         17.36        15.87 o
 -14  19   3         29.99         36.90        18.28 o
 -12  19   3       1528.26       1341.18        50.08 o
 -10  19   3       4302.31       4245.99        85.69 o
  -8  19   3       4817.97       4757.11        79.71 o
  -6  19   3       1613.11       1637.82        40.36 o
  -4  19   3       3833.66       3953.22        62.02 o
  -2  19   3       4327.93       4258.01        67.67 o
   0  19   3        629.08        646.75        26.22 o
   2  19   3        251.08        304.56        22.46 o
   4  19   3        198.29        170.38        19.78 o
   6  19   3         26.97         41.89        14.48 o
   8  19   3        875.64        891.21        38.85 o
  10  19   3       3370.37       3097.20        76.00 o
  12  19   3        401.55        517.47        35.55 o
  14  19   3        846.46        742.46        40.99 o
  16  19   3        556.75        633.65        42.97 o
  18  19   3        202.01        215.33        29.91 o
 -19  20   3        196.17        133.90        26.69 o
 -17  20   3        367.92        380.07        36.26 o
 -15  20   3          7.77         19.95        15.73 o
 -13  20   3       3464.79       3253.41        80.76 o
 -11  20   3          0.30        -12.51        15.37 o
  -9  20   3       6083.60       5975.92       105.24 o
  -7  20   3        285.13        203.65        20.80 o
  -5  20   3       1528.76       1485.05        38.85 o
  -3  20   3       2147.75       2074.31        44.82 o
  -1  20   3        912.85        901.34        31.21 o
   1  20   3          0.77         -5.86         9.74 o
   3  20   3       2159.63       2176.74        53.85 o
   5  20   3         28.37         15.42        12.56 o
   7  20   3       1643.96       1698.13        52.26 o
   9  20   3         61.60         42.43        17.48 o
  11  20   3         80.14         53.87        18.70 o
  13  20   3        153.60        133.47        23.31 o
  15  20   3       1010.10        948.04        49.49 o
  17  20   3        667.52        619.22        41.65 o
  19  20   3          0.79         15.28        14.98 o
 -20  21   3        120.06         90.91        21.56 o
 -18  21   3         29.90         19.02        15.88 o
 -16  21   3         67.27         55.78        20.11 o
 -14  21   3        894.40        901.12        43.65 o
 -12  21   3        600.73        541.04        34.66 o
 -10  21   3       1181.45       1217.28        45.93 o
  -8  21   3       8585.94       8392.35       130.92 o
  -6  21   3         92.99        144.51        20.13 o
  -4  21   3       1239.13       1253.15        44.33 o
  -2  21   3       1102.35       1006.03        33.54 o
   0  21   3        891.92        898.04        34.37 o
   2  21   3        808.26        897.04        36.93 o
   4  21   3          7.75        -11.68        11.68 o
   6  21   3       3203.03       3143.94        72.62 o
   8  21   3          6.93        -11.54        13.23 o
  10  21   3       2201.22       2174.53        65.40 o
  12  21   3       2114.24       2295.56        68.15 o
  14  21   3        305.85        325.66        35.90 o
  16  21   3        167.89        186.89        28.69 o
  18  21   3        263.02        277.64        32.69 o
  20  21   3          1.14         33.97        15.17 o
 -21  22   3        355.35        324.12        43.47 o
 -19  22   3         31.95         -0.87        12.94 o
 -17  22   3        588.93        590.38        40.62 o
 -15  22   3        245.98        235.29        30.15 o
 -13  22   3       3278.53       3121.77        81.02 o
 -11  22   3         32.53         28.90        15.21 o
  -9  22   3        185.18        211.95        25.52 o
  -7  22   3        674.31        771.17        42.42 o
  -5  22   3      14983.54      13756.08       183.60 o
  -3  22   3       4748.07       4531.49        80.78 o
  -1  22   3        177.03        231.55        23.53 o
   1  22   3       1169.80       1173.21        40.42 o
   3  22   3          0.26        -12.12        12.12 o
   5  22   3        467.18        510.41        32.00 o
   7  22   3          0.94         -0.83        14.27 o
   9  22   3       1136.63       1187.34        48.50 o
  11  22   3       2202.49       2256.40        68.02 o
  13  22   3        187.79        238.16        31.14 o
  15  22   3         14.76         32.21        17.23 o
  17  22   3         62.94         38.85        17.46 o
  19  22   3       1674.78       1607.19        65.40 o
  21  22   3        117.91        109.52        32.23 o
 -22  23   3        342.85        394.83        40.28 o
 -20  23   3          8.34         -9.34        17.71 o
 -18  23   3         14.85         58.34        16.37 o
 -16  23   3          2.95        -13.12        13.12 o
 -14  23   3        714.74        658.57        54.37 o
 -12  23   3       2588.41       2454.22        71.09 o
 -10  23   3        261.47        262.62        26.70 o
  -8  23   3       5216.76       4774.58        94.58 o
  -6  23   3         66.99         31.06        15.60 o
  -4  23   3        419.76        499.94        30.05 o
  -2  23   3        154.35        129.03        20.98 o
   0  23   3        105.11        127.29        18.65 o
   2  23   3          1.06         -4.50        12.55 o
   4  23   3         18.63         -2.85        13.07 o
   6  23   3       1544.64       1633.43        53.87 o
   8  23   3        495.70        542.95        33.92 o
  10  23   3        114.26        104.14        23.98 o
  12  23   3       2340.11       2308.03        76.80 o
  14  23   3        789.95        841.06        47.79 o
  16  23   3        655.04        756.74        43.97 o
  18  23   3         39.40         45.90        18.91 o
  20  23   3         83.92         67.24        23.22 o
  22  23   3        236.10        313.60        33.32 o
 -23  24   3        109.97        111.66        26.67 o
 -21  24   3        243.36        290.82        35.41 o
 -19  24   3        205.41        148.37        25.03 o
 -17  24   3        221.98        142.19        24.75 o
 -15  24   3         62.66         35.41        21.75 o
 -13  24   3         49.62         60.81        19.79 o
 -11  24   3          3.45         18.24        14.03 o
  -9  24   3         92.28         43.84        15.83 o
  -7  24   3       2611.22       2301.80        67.26 o
  -5  24   3        625.88        593.02        30.94 o
  -3  24   3          1.36          0.44        14.28 o
  -1  24   3       2272.24       2166.63        59.25 o
   1  24   3       1016.00       1097.15        42.67 o
   3  24   3        468.53        507.98        31.68 o
   5  24   3       1738.62       1559.48        52.56 o
   7  24   3        317.28        361.51        31.00 o
   9  24   3         64.88         73.98        20.72 o
  11  24   3       1791.49       1972.58        70.56 o
  13  24   3         13.45         -3.91        20.70 o
  15  24   3         99.26         91.68        21.39 o
  17  24   3        883.31        948.35        49.38 o
  19  24   3       1602.96       1752.29        70.09 o
  21  24   3        532.93        671.72        43.05 o
  23  24   3         10.19         42.04        18.80 o
 -24  25   3        208.48        198.07        51.60 o
 -22  25   3        116.79        107.96        23.25 o
 -20  25   3        219.27        279.45        31.90 o
 -18  25   3         47.12         11.36        17.12 o
 -16  25   3        120.26         78.05        23.54 o
 -14  25   3        531.61        605.80        41.29 o
 -12  25   3         15.77        -12.23        12.23 o
 -10  25   3        518.37        550.34        32.24 o
  -8  25   3        523.34        479.28        32.14 o
  -6  25   3        330.75        310.87        30.18 o
  -4  25   3        161.43        138.80        23.89 o
  -2  25   3        340.05        329.47        30.29 o
   0  25   3        383.96        364.47        29.43 o
   2  25   3        737.30        771.87        36.92 o
   4  25   3        764.69        821.25        38.45 o
   6  25   3        765.92        678.89        35.57 o
   8  25   3         20.14         25.32        16.51 o
  10  25   3       3541.72       3385.41        94.91 o
  12  25   3         19.64         37.22        15.92 o
  14  25   3        476.70        526.54        56.03 o
  16  25   3          4.27         31.05        13.58 o
  18  25   3        244.45        258.12        31.35 o
  20  25   3        173.55        237.37        37.43 o
  22  25   3        363.36        442.77        45.59 o
  24  25   3          0.01         55.89        30.35 o
 -23  26   3         65.30         66.55        24.02 o
 -21  26   3         46.65         62.24        19.48 o
 -19  26   3          5.45        -11.43        14.56 o
 -17  26   3         96.46         73.95        17.75 o
 -15  26   3         51.40         25.66        22.57 o
 -13  26   3        784.38        754.62        51.65 o
 -11  26   3         22.02         16.18        16.48 o
  -9  26   3         49.10         46.59        16.62 o
  -7  26   3          0.53          1.57        13.68 o
  -5  26   3        121.77        113.77        23.26 o
  -3  26   3       2107.63       1987.87        68.35 o
  -1  26   3        263.05        298.09        31.57 o
   1  26   3         79.90         57.84        16.24 o
   3  26   3        170.35        151.89        23.01 o
   5  26   3        560.45        624.75        35.09 o
   7  26   3         46.75         55.66        18.89 o
   9  26   3        149.17        132.68        24.32 o
  11  26   3        280.59        304.85        33.15 o
  13  26   3          0.02        -11.73        11.73 o
  15  26   3       1087.82       1182.53        63.60 o
  17  26   3       1242.48       1351.89        61.29 o
  19  26   3        234.45        205.30        30.88 o
  21  26   3        244.05        177.65        28.89 o
  23  26   3        433.80        519.00        66.52 o
 -22  27   3          0.40         19.76        26.02 o
 -20  27   3         58.61         63.78        30.74 o
 -18  27   3        241.35        290.09        34.59 o
 -16  27   3        500.29        524.87        38.80 o
 -14  27   3        343.28        350.41        32.40 o
 -12  27   3        122.48        120.64        22.96 o
 -10  27   3        107.38         64.63        14.86 o
  -8  27   3        166.00        100.24        22.60 o
  -6  27   3        254.33        295.84        34.43 o
  -4  27   3         63.04         66.65        22.89 o
  -2  27   3       1067.03       1026.66        56.97 o
   0  27   3        621.10        674.11        36.92 o
   2  27   3       1227.71       1335.70        48.96 o
   4  27   3        131.42         74.74        17.33 o
   6  27   3          0.53          4.26        13.64 o
   8  27   3          1.30        -19.33        19.33 o
  10  27   3         20.14         -2.90        15.06 o
  12  27   3         95.09         70.24        18.92 o
  14  27   3        461.89        526.36        41.08 o
  16  27   3        475.35        516.32        44.41 o
  18  27   3        876.98        910.40        51.75 o
  20  27   3          1.65         36.17        18.49 o
  22  27   3        254.70        168.80        79.26 o
 -21  28   3          2.54          2.58        16.82 o
 -19  28   3        151.12         78.18        20.89 o
 -17  28   3        362.55        373.93        33.89 o
 -15  28   3          4.72         32.42        17.17 o
 -13  28   3        830.47        963.73        62.41 o
 -11  28   3        407.77        460.81        38.48 o
  -9  28   3         74.04         33.69        16.25 o
  -7  28   3       1255.24       1267.52        59.97 o
  -5  28   3        204.05        286.12        38.10 o
  -3  28   3         91.15         90.39        23.79 o
  -1  28   3        990.65        931.73        54.00 o
   1  28   3          0.50         10.80        13.49 o
   3  28   3       1104.60       1106.65        48.92 o
   5  28   3        493.59        508.47        37.34 o
   7  28   3         50.90         16.73        15.34 o
   9  28   3        180.48        166.95        25.75 o
  11  28   3          8.68         36.59        15.26 o
  13  28   3        125.47        143.05        23.95 o
  15  28   3        214.01        214.42        37.97 o
  17  28   3          5.77          5.53        21.69 o
  19  28   3         27.37         40.13        20.73 o
  21  28   3         73.99        -16.47        49.41 o
 -20  29   3        511.30        576.87        46.74 o
 -18  29   3        479.67        608.77        40.51 o
 -16  29   3         45.05         57.43        18.74 o
 -14  29   3        720.77        834.13        48.19 o
 -12  29   3         51.24         78.06        19.55 o
 -10  29   3        103.78         98.00        34.09 o
  -8  29   3        257.93        169.16        26.14 o
  -6  29   3        308.81        278.20        36.37 o
  -4  29   3        345.77        404.95        49.47 o
  -2  29   3        122.32        122.04        24.79 o
   0  29   3         40.85         36.06        21.36 o
   2  29   3        322.57        438.57        35.78 o
   4  29   3         11.80        -13.44        14.89 o
   6  29   3         94.57         30.73        18.20 o
   8  29   3          1.46         -8.39        18.38 o
  10  29   3         53.86         21.84        14.53 o
  12  29   3        398.69        397.46        36.98 o
  14  29   3        207.04        179.50        25.49 o
  16  29   3          3.91         -7.22        15.17 o
  18  29   3        427.07        376.60        40.27 o
  20  29   3         21.37         14.41        57.65 o
 -19  30   3         24.38         48.28        25.17 o
 -17  30   3         41.02         53.16        21.51 o
 -15  30   3        368.59        335.44        35.28 o
 -13  30   3        131.89        103.23        28.82 o
 -11  30   3          3.85        -10.24        16.62 o
  -9  30   3        113.52        111.31        33.63 o
  -7  30   3        548.80        567.30        41.14 o
  -5  30   3        422.56        514.45        42.16 o
  -3  30   3        371.33        467.17        38.63 o
  -1  30   3        272.92        274.04        35.83 o
   1  30   3         28.69         29.15        20.56 o
   3  30   3        339.57        359.99        37.88 o
   5  30   3        152.24        192.30        24.54 o
   7  30   3       1067.40        977.92        60.47 o
   9  30   3         47.81         46.88        15.62 o
  11  30   3        142.94        115.40        26.06 o
  13  30   3         62.35         96.56        23.07 o
  15  30   3         56.22         21.68        19.35 o
  17  30   3         30.96          5.64        18.39 o
  19  30   3        188.93        177.06        84.41 o
 -18  31   3         24.41          5.33        25.77 o
 -16  31   3          8.41         34.20        23.00 o
 -14  31   3         81.64         73.31        39.46 o
 -12  31   3         19.80         37.98        31.53 o
 -10  31   3        168.05        163.56        51.71 o
  -8  31   3        188.62        157.42        93.92 o
  -6  31   3        427.32        512.39        40.90 o
  -4  31   3          8.19         -8.23        13.66 o
  -2  31   3       1195.56       1415.54        79.47 o
   0  31   3        214.93        252.49        44.33 o
   2  31   3        361.59        386.45        50.64 o
   4  31   3          0.02         -6.22        15.49 o
   6  31   3        106.48        169.37        25.63 o
   8  31   3        617.33        817.89        46.60 o
  10  31   3        417.67        437.13        46.36 o
  12  31   3        147.43        191.91        34.77 o
  14  31   3        143.88        137.84        26.82 o
  16  31   3        428.58        394.81        74.76 o
 -15  32   3          2.66        -11.67        32.15 o
 -13  32   3          0.06        -18.64        26.74 o
 -11  32   3          7.48         28.45        27.14 o
  -9  32   3        109.06         90.09        28.87 o
  -7  32   3        218.44        232.17        47.26 o
  -5  32   3          0.00         30.39        18.64 o
  -3  32   3         42.81         60.73        20.44 o
  -1  32   3        945.70       1013.40        75.31 o
   1  32   3        886.63        907.79        83.65 o
   3  32   3        129.26        102.75        36.52 o
   5  32   3          7.28         53.32        17.12 o
   7  32   3        103.76        154.51        23.77 o
   9  32   3          0.35         -6.22        16.37 o
  11  32   3        713.32        835.36        49.16 o
  13  32   3         62.46         72.71        27.31 o
  15  32   3          1.31        -23.68        27.66 o
 -12  33   3        464.17        593.81        80.32 o
 -10  33   3          5.84         35.49        24.53 o
  -8  33   3          0.01        -17.18        21.14 o
  -6  33   3        312.11        414.43        59.65 o
  -4  33   3         39.72         12.32        24.92 o
  -2  33   3         35.77         73.88        22.97 o
   0  33   3        107.68        153.77        47.14 o
   2  33   3          1.03          7.03        26.47 o
   4  33   3         98.55         87.76        41.40 o
   6  33   3         93.63        115.14        22.60 o
   8  33   3         56.64         59.97        20.25 o
  10  33   3        115.53        140.31        45.29 o
  12  33   3          0.21         22.75        20.03 o
 -11  34   3        177.90        100.88        41.18 o
  -9  34   3          0.61         43.23        43.23 o
  -7  34   3         57.30         32.94        32.03 o
  -5  34   3         37.14        100.71        36.57 o
  -3  34   3          7.89         -7.59        21.81 o
  -1  34   3        111.76        111.29        33.65 o
   1  34   3          1.52         -9.76        37.24 o
   3  34   3         74.78        110.73        41.83 o
   5  34   3        154.02         90.35        57.32 o
   7  34   3        709.83        843.81        54.23 o
   9  34   3         18.95         13.35        30.08 o
  11  34   3        229.54        203.72        51.47 o
  -2  35   3         41.62         20.59        59.71 o
   0  35   3         14.11        -43.23        47.35 o
   2  35   3       1179.50       1144.48       181.17 o
   4  35   3        184.36        220.29       100.88 o
   8  35   3        265.88        248.90        42.05 o
  -1  36   3        169.26        220.29        92.65 o
   0   0   4        892.13       1175.15        58.67 o
   1   1   4       1394.30       1388.87        27.07 o
   0   2   4      25375.34      25555.32       232.86 o
   2   2   4        336.30        297.46        13.09 o
  -1   3   4         69.49         78.21         9.49 o
   1   3   4        199.90        134.29        10.71 o
   3   3   4       4127.41       3919.88        56.09 o
  -2   4   4       1206.59       1134.47        27.31 o
   0   4   4       1101.65       1099.07        25.67 o
   2   4   4        478.85        485.32        19.19 o
   4   4   4      11833.69      11431.55       124.78 o
  -3   5   4        203.28        197.93        15.18 o
  -1   5   4         50.47         43.97         8.87 o
   1   5   4        278.72        413.90        13.54 o
   3   5   4         45.27         41.62        10.80 o
   5   5   4        144.87        124.05        13.74 o
  -4   6   4       5921.43       5944.60        77.23 o
  -2   6   4        594.96        541.38        17.53 o
   0   6   4      48599.89      50028.67       421.17 o
   2   6   4        152.63        204.49        15.08 o
   4   6   4       6055.94       5979.60        77.41 o
   6   6   4        775.58        726.33        23.37 o
  -5   7   4        207.26        209.78        15.81 o
  -3   7   4          4.77         22.90         8.36 o
  -1   7   4       5179.14       4983.60        61.55 o
   1   7   4       2033.12       2438.00        39.55 o
   3   7   4        140.53        153.36        14.50 o
   5   7   4        157.28        187.34        14.83 o
   7   7   4       1527.13       1425.48        32.57 o
  -6   8   4       4369.40       4303.99        58.99 o
  -4   8   4       8226.85       8233.32        90.56 o
  -2   8   4       4471.35       4260.30        56.32 o
   0   8   4        348.79        243.98        14.83 o
   2   8   4      25560.51      26700.89       247.44 o
   4   8   4      20805.06      21626.68       217.16 o
   6   8   4         38.99         23.40        11.05 o
   8   8   4       4085.96       4292.09        64.52 o
  -7   9   4        747.49        825.18        21.75 o
  -5   9   4      10946.43      10861.78       104.69 o
  -3   9   4      23940.01      25181.81       228.84 o
  -1   9   4      18574.06      17994.71       170.83 o
   1   9   4      10886.49      11629.01       123.32 o
   3   9   4       1541.24       1306.90        32.00 o
   5   9   4       3642.03       3726.57        57.60 o
   7   9   4       1013.96       1040.34        27.94 o
   9   9   4         10.48         26.23        10.63 o
  -8  10   4         51.88         68.26        13.17 o
  -6  10   4       1488.96       1550.56        33.78 o
  -4  10   4      35328.14      35121.87       297.50 o
  -2  10   4        286.06        150.32        12.57 o
   0  10   4      36590.32      37587.42       325.56 o
   2  10   4       8216.38       8121.47        89.21 o
   4  10   4      12225.91      12544.81       124.27 o
   6  10   4         13.48          6.36         8.41 o
   8  10   4        848.55        665.21        25.25 o
  10  10   4         19.71         21.85        10.71 o
  -9  11   4        193.66        206.84        17.54 o
  -7  11   4       1300.22       1176.73        30.42 o
  -5  11   4       7070.31       7124.61        81.76 o
  -3  11   4      13334.96      13684.46       133.65 o
  -1  11   4          0.16         15.51         8.40 o
   1  11   4       3222.58       3345.95        49.01 o
   3  11   4      40779.62      42499.82       381.98 o
   5  11   4        527.46        484.84        21.08 o
   7  11   4        931.62        896.89        29.90 o
   9  11   4         32.15         21.92        11.23 o
  11  11   4       1675.94       1573.91        39.93 o
 -10  12   4       1526.25       1404.22        36.84 o
  -8  12   4        128.34        153.31        16.14 o
  -6  12   4       2717.03       2521.30        43.95 o
  -4  12   4       6153.71       6111.92        74.30 o
  -2  12   4       5329.86       5060.62        64.72 o
   0  12   4        204.51        232.38        16.04 o
   2  12   4       1467.56       1526.19        33.43 o
   4  12   4       4917.34       5141.59        75.11 o
   6  12   4        659.71        655.80        29.92 o
   8  12   4       1161.92       1096.67        32.13 o
  10  12   4         77.04         59.32        12.46 o
  12  12   4       3109.01       2932.76        76.22 o
 -11  13   4       2802.35       2510.80        55.73 o
  -9  13   4         70.34         55.50        12.72 o
  -7  13   4        145.55        164.41        16.81 o
  -5  13   4       1255.78       1263.46        29.64 o
  -3  13   4        207.97        261.41        16.34 o
  -1  13   4        263.68        298.51        17.21 o
   1  13   4        311.49        407.67        19.71 o
   3  13   4         37.79         46.70        12.33 o
   5  13   4       5868.00       5667.01        84.02 o
   7  13   4        810.59        821.47        28.41 o
   9  13   4       2772.62       2703.90        52.70 o
  11  13   4       5674.25       5188.48        91.11 o
  13  13   4        125.05        109.10        20.81 o
 -12  14   4       2406.13       2370.97        63.18 o
 -10  14   4        551.90        530.60        28.48 o
  -8  14   4         52.64         42.18        12.07 o
  -6  14   4         45.06         53.59        10.25 o
  -4  14   4        216.55        227.89        16.15 o
  -2  14   4        796.88        848.13        25.64 o
   0  14   4        491.59        459.41        25.55 o
   2  14   4        162.30        260.96        19.06 o
   4  14   4       1548.57       1631.89        42.27 o
   6  14   4        134.05        151.45        16.76 o
   8  14   4        242.77        174.30        19.60 o
  10  14   4       1792.36       1679.35        49.40 o
  12  14   4      16789.33      16106.19       202.84 o
  14  14   4       3821.38       3572.76        81.92 o
 -13  15   4       5887.12       5643.60       106.94 o
 -11  15   4        924.22        839.03        38.52 o
  -9  15   4       1997.42       1784.27        46.14 o
  -7  15   4        213.97        349.59        22.45 o
  -5  15   4       3199.11       3435.54        59.69 o
  -3  15   4       3257.07       3488.83        56.52 o
  -1  15   4          6.13         13.67         8.67 o
   1  15   4         32.54          5.57         9.32 o
   3  15   4        377.06        444.21        21.81 o
   5  15   4       8002.17       7966.84       118.84 o
   7  15   4       1183.71       1129.83        36.82 o
   9  15   4       2287.09       2279.33        58.16 o
  11  15   4       4047.59       3803.42        78.71 o
  13  15   4       3019.88       2742.70        67.44 o
  15  15   4        286.24        275.28        30.41 o
 -14  16   4       2262.21       2150.16        63.61 o
 -12  16   4       9028.42       8886.75       142.62 o
 -10  16   4       1128.26       1036.47        42.80 o
  -8  16   4       4890.43       4787.37        77.36 o
  -6  16   4       2956.73       2966.89        59.78 o
  -4  16   4        103.00        112.98        13.43 o
  -2  16   4         19.34          8.37         8.57 o
   0  16   4        345.45        281.72        20.58 o
   2  16   4          0.22         -8.35         9.01 o
   4  16   4        219.00        261.30        20.78 o
   6  16   4         51.16         42.84        14.57 o
   8  16   4        345.85        444.81        29.11 o
  10  16   4        971.62        931.28        39.51 o
  12  16   4        423.62        486.16        32.74 o
  14  16   4       7942.39       7630.22       132.36 o
  16  16   4        930.97        865.74        42.69 o
 -15  17   4       9813.75       9217.66       165.60 o
 -13  17   4        183.34        183.57        26.20 o
 -11  17   4       3796.90       3692.72        83.43 o
  -9  17   4        408.60        412.54        29.87 o
  -7  17   4        488.32        404.06        24.57 o
  -5  17   4        838.61        848.82        31.75 o
  -3  17   4         85.06         82.02        12.62 o
  -1  17   4        367.50        376.93        21.60 o
   1  17   4       2786.11       2848.87        57.06 o
   3  17   4        363.64        345.93        22.73 o
   5  17   4       2507.49       2490.85        56.55 o
   7  17   4          0.71          5.89        12.71 o
   9  17   4        408.47        415.56        30.89 o
  11  17   4        576.22        539.43        32.57 o
  13  17   4       1253.83       1218.32        49.42 o
  15  17   4       1333.30       1142.29        48.38 o
  17  17   4        661.27        646.76        37.81 o
 -16  18   4         93.63         52.45        18.37 o
 -14  18   4       1015.60       1029.78        46.21 o
 -12  18   4        184.70        188.18        25.38 o
 -10  18   4       3668.97       3590.76        82.18 o
  -8  18   4       2905.89       2821.36        66.83 o
  -6  18   4       2532.46       2310.43        53.92 o
  -4  18   4        577.78        679.36        27.44 o
  -2  18   4         87.62         88.16        14.11 o
   0  18   4        230.90        355.35        23.85 o
   2  18   4        145.89        125.63        16.75 o
   4  18   4         40.94         32.08        14.80 o
   6  18   4        199.83        309.57        28.46 o
   8  18   4       3437.20       3422.19        75.73 o
  10  18   4        807.97        746.60        36.97 o
  12  18   4          6.11        -13.86        13.86 o
  14  18   4       2750.34       2676.39        73.81 o
  16  18   4          0.89         -2.33        13.38 o
  18  18   4        714.91        723.22        39.69 o
 -17  19   4        226.08        181.72        26.19 o
 -15  19   4       1863.71       1690.78        59.27 o
 -13  19   4          2.30        -13.28        13.28 o
 -11  19   4        326.72        344.70        32.79 o
  -9  19   4        429.20        415.00        30.19 o
  -7  19   4        594.81        593.85        33.53 o
  -5  19   4       1541.85       1572.44        44.46 o
  -3  19   4          5.76         -3.45         9.59 o
  -1  19   4        410.30        414.57        23.90 o
   1  19   4         16.11         13.68        11.15 o
   3  19   4        623.36        613.09        31.95 o
   5  19   4         84.98         22.18        14.82 o
   7  19   4       3352.47       3282.47        74.52 o
   9  19   4       1624.68       1548.63        51.77 o
  11  19   4          9.43        -13.37        13.37 o
  13  19   4       1052.20       1113.18        48.19 o
  15  19   4        103.05         85.46        20.51 o
  17  19   4        362.35        441.41        37.06 o
  19  19   4        200.59        246.04        30.74 o
 -18  20   4        129.81        117.31        23.61 o
 -16  20   4        196.87        200.34        27.00 o
 -14  20   4         57.78         21.08        15.44 o
 -12  20   4        388.05        425.13        33.63 o
 -10  20   4       2958.26       2802.75        69.84 o
  -8  20   4         43.81          6.10        13.40 o
  -6  20   4        684.76        810.46        35.90 o
  -4  20   4         87.00        100.33        17.31 o
  -2  20   4       1534.77       1441.85        44.47 o
   0  20   4         78.51         35.93        13.04 o
   2  20   4        541.82        499.43        29.84 o
   4  20   4       1033.47       1043.17        41.09 o
   6  20   4         10.46         33.26        15.80 o
   8  20   4         79.35         63.66        17.64 o
  10  20   4        425.01        399.84        33.58 o
  12  20   4       3051.99       2811.28        82.04 o
  14  20   4         17.19         16.39        15.34 o
  16  20   4       1644.48       1660.45        60.12 o
  18  20   4         21.15          5.42        15.48 o
  20  20   4         50.82         31.71        17.88 o
 -19  21   4        127.62        147.12        25.80 o
 -17  21   4         91.17        101.14        20.82 o
 -15  21   4        269.37        247.49        29.29 o
 -13  21   4       1029.80        955.85        44.27 o
 -11  21   4       1171.09       1255.10        49.90 o
  -9  21   4       3523.32       3249.85        75.87 o
  -7  21   4        673.31        665.42        36.11 o
  -5  21   4       1447.48       1435.34        50.38 o
  -3  21   4         12.69          8.56        11.96 o
  -1  21   4        257.93        196.56        21.75 o
   1  21   4        554.09        532.80        30.64 o
   3  21   4         51.72         45.60        14.87 o
   5  21   4        613.49        644.40        34.84 o
   7  21   4        478.65        422.02        31.66 o
   9  21   4       2304.19       2084.84        61.46 o
  11  21   4       1663.46       1513.19        53.15 o
  13  21   4        423.98        376.98        33.95 o
  15  21   4        113.00        131.09        22.49 o
  17  21   4          5.55        -16.83        16.83 o
  19  21   4        536.62        548.56        38.09 o
  21  21   4          5.81         10.29        13.08 o
 -20  22   4        106.52        144.13        22.99 o
 -18  22   4         50.05         30.91        18.67 o
 -16  22   4          1.98         24.62        15.03 o
 -14  22   4         79.04         59.52        18.14 o
 -12  22   4        223.83        254.36        28.06 o
 -10  22   4         21.90         22.35        15.49 o
  -8  22   4        109.86        161.60        23.67 o
  -6  22   4        606.85        652.63        40.40 o
  -4  22   4       7721.21       7268.37       119.98 o
  -2  22   4        373.77        415.82        35.54 o
   0  22   4        242.59        192.10        23.33 o
   2  22   4        112.43         83.49        18.32 o
   4  22   4        104.73         80.67        18.18 o
   6  22   4       1536.45       1483.43        50.98 o
   8  22   4          6.57        -11.71        11.71 o
  10  22   4       1794.15       1448.03        52.38 o
  12  22   4        991.07        800.61        41.86 o
  14  22   4       1452.63       1489.28        61.48 o
  16  22   4          5.86         26.02        15.17 o
  18  22   4        293.03        370.14        34.87 o
  20  22   4        168.27        151.68        25.12 o
  22  22   4          3.85         13.49        15.46 o
 -21  23   4       1244.19       1338.59        80.88 o
 -19  23   4        682.32        672.77        41.82 o
 -17  23   4         55.13         48.85        15.14 o
 -15  23   4        111.05        104.33        19.74 o
 -13  23   4         64.61         76.49        18.04 o
 -11  23   4        111.70         78.04        19.66 o
  -9  23   4        486.16        472.05        34.14 o
  -7  23   4       1334.67       1342.10        55.65 o
  -5  23   4         48.16        110.01        23.40 o
  -3  23   4        445.43        535.46        36.80 o
  -1  23   4         12.95        -14.00        14.00 o
   1  23   4        276.64        339.75        29.83 o
   3  23   4       2111.30       1966.10        57.83 o
   5  23   4       1893.94       1925.87        58.66 o
   7  23   4       2510.48       2530.04        68.43 o
   9  23   4        442.59        373.15        30.50 o
  11  23   4       1960.73       1780.97        62.12 o
  13  23   4       1291.73       1359.57        58.99 o
  15  23   4        154.51        149.42        24.62 o
  17  23   4        140.19        114.61        19.81 o
  19  23   4          5.14         -1.31        14.91 o
  21  23   4        257.64        192.96        27.85 o
  23  23   4         16.33          7.83        18.09 o
 -22  24   4         36.20         51.14        20.26 o
 -20  24   4          4.85         16.95        16.09 o
 -18  24   4         11.13          5.07        14.03 o
 -16  24   4        259.81        294.73        31.13 o
 -14  24   4        276.39        331.24        31.13 o
 -12  24   4         41.83         36.58        14.42 o
 -10  24   4       1315.92       1182.58        50.30 o
  -8  24   4       1049.88        993.05        48.51 o
  -6  24   4       1596.33       1547.62        63.45 o
  -4  24   4         41.07         22.99        23.52 o
  -2  24   4        635.10        577.87        40.51 o
   0  24   4         47.30          0.16        15.87 o
   2  24   4       1273.64       1214.30        45.74 o
   4  24   4         38.64         22.32        14.39 o
   6  24   4        802.67        756.80        37.30 o
   8  24   4        247.48        228.43        26.67 o
  10  24   4        147.34        228.37        29.08 o
  12  24   4         21.04          9.56        14.32 o
  14  24   4        234.32        251.14        30.13 o
  16  24   4         50.24         24.36        17.99 o
  18  24   4         24.04         17.02        24.85 o
  20  24   4         33.29         10.63        22.67 o
  22  24   4        174.95        127.27        26.48 o
  24  24   4          4.10        -10.55        24.17 o
 -23  25   4         78.98        100.78        26.43 o
 -21  25   4         35.18         36.98        19.71 o
 -19  25   4        129.80        120.98        21.71 o
 -17  25   4         31.80         47.50        16.59 o
 -15  25   4        736.93        826.77        45.15 o
 -13  25   4         12.19         -4.11        12.31 o
 -11  25   4        557.79        479.61        36.41 o
  -9  25   4       1253.42       1185.65        54.08 o
  -7  25   4       1891.74       1948.02        73.24 o
  -5  25   4         97.84        104.90        31.48 o
  -3  25   4         58.78         65.32        23.93 o
  -1  25   4        398.41        399.62        37.30 o
   1  25   4        700.12        787.72        42.28 o
   3  25   4          0.02          9.97        15.03 o
   5  25   4        553.85        570.37        33.67 o
   7  25   4        277.24        188.84        23.34 o
   9  25   4         32.89         38.82        15.70 o
  11  25   4        496.01        481.71        37.43 o
  13  25   4         27.07          3.20        17.31 o
  15  25   4         25.13         57.74        17.52 o
  17  25   4         25.89         47.43        16.79 o
  19  25   4          0.49        -12.21        14.56 o
  21  25   4        142.70         84.87        21.72 o
  23  25   4          2.81         73.42        27.64 o
 -22  26   4          6.31         14.17        23.02 o
 -20  26   4        190.43        220.56        30.59 o
 -18  26   4        405.02        449.39        42.81 o
 -16  26   4        152.21        175.79        23.83 o
 -14  26   4        465.29        534.54        40.14 o
 -12  26   4         75.20         60.65        16.10 o
 -10  26   4        456.63        517.20        50.44 o
  -8  26   4        366.05        416.67        37.55 o
  -6  26   4        602.84        585.81        52.42 o
  -4  26   4         97.47         73.74        23.92 o
  -2  26   4        181.67        136.47        32.99 o
   0  26   4        473.82        474.28        34.94 o
   2  26   4        129.57         69.41        18.08 o
   4  26   4        870.24        915.56        41.33 o
   6  26   4        246.81        225.57        25.94 o
   8  26   4         25.45         -3.41        14.05 o
  10  26   4         44.72         40.03        17.49 o
  12  26   4        379.14        446.99        36.80 o
  14  26   4        277.39        315.16        34.18 o
  16  26   4        292.59        389.47        36.11 o
  18  26   4          0.72         17.60        15.26 o
  20  26   4        615.29        732.05        53.22 o
  22  26   4        288.57        324.00        51.71 o
 -21  27   4         50.94         26.70        26.85 o
 -19  27   4        531.39        548.21        39.76 o
 -17  27   4        158.30        156.97        26.55 o
 -15  27   4        350.58        516.19        39.89 o
 -13  27   4         29.86          4.94        14.09 o
 -11  27   4        746.29        779.97        44.93 o
  -9  27   4       1303.11       1293.09        66.89 o
  -7  27   4       2015.77       1856.08        90.20 o
  -5  27   4        942.94        928.67        55.77 o
  -3  27   4         37.05          5.71        18.57 o
  -1  27   4        246.46        408.27        58.33 o
   1  27   4         46.78         43.38        20.43 o
   3  27   4       1609.55       1605.93        61.61 o
   5  27   4          0.00         -2.07        11.53 o
   7  27   4         77.33         79.28        17.98 o
   9  27   4        626.04        633.54        38.74 o
  11  27   4       1127.96       1119.15        67.10 o
  13  27   4        445.21        568.35        39.13 o
  15  27   4         44.44         29.53        17.12 o
  17  27   4        107.78        138.26        23.90 o
  19  27   4         55.35         34.91        18.63 o
  21  27   4         34.13         34.50        33.12 o
 -20  28   4        120.76         94.10        30.07 o
 -18  28   4         88.66         93.51        24.56 o
 -16  28   4         37.93         46.35        17.47 o
 -14  28   4         51.08         79.95        22.16 o
 -12  28   4        228.66        132.57        38.06 o
 -10  28   4          0.38         -1.51        17.44 o
  -8  28   4       1185.65       1254.22        67.27 o
  -6  28   4       1198.42       1205.14        64.21 o
  -4  28   4         69.41        101.04        22.10 o
  -2  28   4        287.84        257.58        36.50 o
   0  28   4        131.40        132.92        28.70 o
   2  28   4         51.71         19.83        12.76 o
   4  28   4        133.64        133.10        24.10 o
   6  28   4        342.18        352.95        31.91 o
   8  28   4          4.29         40.02        20.22 o
  10  28   4        818.73        992.19        49.29 o
  12  28   4       1090.15       1118.21        54.61 o
  14  28   4        575.24        544.69        39.85 o
  16  28   4        642.02        733.29        45.53 o
  18  28   4          2.41        -14.17        14.17 o
  20  28   4         14.20         56.41        34.26 o
 -19  29   4         84.20         97.81        30.75 o
 -17  29   4        197.69        176.20        31.41 o
 -15  29   4          6.50          8.13        17.04 o
 -13  29   4        535.50        556.15        42.63 o
 -11  29   4         56.27         28.82        28.20 o
  -9  29   4          2.58         37.84        21.48 o
  -7  29   4        172.62        163.29        25.81 o
  -5  29   4        215.71        143.71        28.76 o
  -3  29   4          2.89         -9.09        14.41 o
  -1  29   4       1395.01       1429.77        76.51 o
   1  29   4         20.56         29.45        21.73 o
   3  29   4          1.91         10.95        12.55 o
   5  29   4        196.44        370.82        58.94 o
   7  29   4        260.90        192.85        26.08 o
   9  29   4        121.37        138.96        21.20 o
  11  29   4         27.07         14.66        12.74 o
  13  29   4        297.91        383.58        36.89 o
  15  29   4        523.88        539.00        41.99 o
  17  29   4         48.35         46.89        28.74 o
  19  29   4          9.00         61.76        37.06 o
 -18  30   4         69.22         24.76        23.86 o
 -16  30   4          0.10          5.36        17.31 o
 -14  30   4          5.89         27.77        37.99 o
 -12  30   4          4.85        -22.14        22.14 o
 -10  30   4          0.46         14.64        20.70 o
  -8  30   4        369.78        424.57        55.62 o
  -6  30   4        128.20        168.68        36.06 o
  -4  30   4        445.11        422.84        37.93 o
  -2  30   4          1.53        -14.12        14.12 o
   0  30   4         44.95         26.04        18.28 o
   2  30   4        467.40        538.52        47.75 o
   4  30   4        550.41        648.01        50.28 o
   6  30   4        827.81        978.67        57.70 o
   8  30   4         41.04         32.80        18.45 o
  10  30   4        119.34        141.97        23.04 o
  12  30   4         80.19         73.24        27.62 o
  14  30   4        152.79        132.39        33.40 o
  16  30   4        510.55        573.13        98.81 o
 -17  31   4        218.46        221.38        49.13 o
 -13  31   4          1.61         44.62        28.11 o
 -11  31   4         48.31         66.04        32.48 o
  -9  31   4         43.77         46.04        32.51 o
  -7  31   4          4.55         38.91        17.38 o
  -5  31   4          6.07         -2.34        13.75 o
  -3  31   4         79.06        100.77        21.69 o
  -1  31   4        126.31        145.80        29.15 o
   1  31   4         84.04         10.89        37.74 o
   3  31   4         71.09        107.73        26.66 o
   5  31   4          1.82         -1.51        17.80 o
   7  31   4        416.47        491.18        44.50 o
   9  31   4         19.80         -2.39        20.20 o
  11  31   4         78.10         79.66        29.38 o
  13  31   4        161.18        126.07        27.80 o
  15  31   4        262.80        285.06        59.54 o
 -12  32   4         12.23         10.29        39.12 o
 -10  32   4          1.25         17.32        25.73 o
  -8  32   4         62.13         49.06        20.34 o
  -6  32   4        203.39        174.55        37.36 o
  -4  32   4         37.45         66.86        20.03 o
  -2  32   4          8.33         -7.11        16.12 o
   0  32   4         10.54        -16.79        22.49 o
   2  32   4          2.20        -11.06        21.02 o
   4  32   4        238.27        208.97        40.75 o
   6  32   4         57.02         22.07        19.58 o
   8  32   4          2.47          2.30        19.44 o
  10  32   4         10.27          5.18        16.46 o
  12  32   4        122.04        156.95        31.02 o
  14  32   4         17.10          0.00        35.00 o
 -11  33   4        434.48        430.29       115.29 o
  -9  33   4         59.30         76.18        43.23 o
  -7  33   4        277.42        298.02        40.08 o
  -5  33   4          4.87         66.37        21.20 o
  -3  33   4         37.69         38.77        24.40 o
  -1  33   4        115.19        116.15        32.98 o
   1  33   4         14.63          6.46        25.42 o
   3  33   4        476.78        640.02       115.43 o
   5  33   4        103.98         24.74        40.41 o
   7  33   4         66.83         63.48        23.67 o
   9  33   4       1958.80       2432.01       141.90 o
  11  33   4          1.65        -59.71        59.71 o
  -6  34   4         71.96         76.76        48.38 o
  -4  34   4        860.16        949.12       244.89 o
  -2  34   4        525.97        643.52       127.65 o
   0  34   4        219.10        202.85        62.40 o
   2  34   4          1.66        -57.65        57.65 o
   4  34   4         27.68        117.35        88.53 o
   6  34   4        619.79        782.34       131.76 o
   8  34   4          0.00         43.56        26.10 o
  -3  35   4         48.49         -6.31        95.73 o
  -1  35   4        209.17        203.82       100.88 o
   0   1   5       4402.35       4275.79        58.15 o
  -1   2   5         13.93         24.44         8.16 o
   1   2   5        119.70        117.65        11.72 o
  -2   3   5        118.41         95.18        10.42 o
   0   3   5       2822.94       2835.62        44.79 o
   2   3   5         16.65         22.63         7.30 o
  -3   4   5       7500.98       6966.76        84.71 o
  -1   4   5      12829.37      14162.59       137.89 o
   1   4   5        289.25        348.23        15.48 o
   3   4   5       5278.14       5357.17        70.55 o
  -4   5   5         95.07         70.49        12.15 o
  -2   5   5       3894.96       3838.97        54.81 o
   0   5   5      23603.58      25799.28       233.01 o
   2   5   5       3975.54       3786.62        57.77 o
   4   5   5        451.50        467.05        20.56 o
  -5   6   5        145.93        101.53        13.67 o
  -3   6   5        174.95        156.93        15.37 o
  -1   6   5      10491.37      11222.89       116.20 o
   1   6   5        147.57        201.44        11.47 o
   3   6   5          1.41         10.66         9.70 o
   5   6   5       5042.64       4985.14        72.68 o
  -6   7   5        552.02        548.49        22.67 o
  -4   7   5       1179.41       1141.58        31.29 o
  -2   7   5        470.45        496.25        17.68 o
   0   7   5       3464.87       3612.60        51.87 o
   2   7   5      12867.66      12394.29       139.62 o
   4   7   5         11.97          3.60         8.38 o
   6   7   5         35.28         35.77        10.72 o
  -7   8   5       1580.63       1452.08        45.86 o
  -5   8   5        327.79        358.76        19.38 o
  -3   8   5       9680.73       9806.59       110.31 o
  -1   8   5       2302.53       2201.59        47.38 o
   1   8   5        303.19        296.06        14.85 o
   3   8   5      14418.00      14254.77       157.31 o
   5   8   5       6534.67       6132.53        84.34 o
   7   8   5         32.45         58.20        13.39 o
  -8   9   5       2559.00       2514.62        55.11 o
  -6   9   5        165.09        187.12        16.29 o
  -4   9   5       7992.64       7832.18        97.32 o
  -2   9   5        493.69        720.48        22.34 o
   0   9   5       1328.23       1237.31        28.64 o
   2   9   5        113.24        130.89        15.13 o
   4   9   5         66.15         60.27        11.89 o
   6   9   5         81.42        108.24        16.27 o
   8   9   5        369.84        501.68        25.82 o
  -9  10   5          1.58         -5.86         9.75 o
  -7  10   5       2410.00       2240.32        48.83 o
  -5  10   5       8915.65       9062.95       114.00 o
  -3  10   5       4632.46       4978.89        72.00 o
  -1  10   5       9370.69       9635.09       107.13 o
   1  10   5        184.68        221.39        16.68 o
   3  10   5       1089.58       1030.73        30.19 o
   5  10   5       9333.99       8870.52       120.17 o
   7  10   5       9150.60       8905.93       122.08 o
   9  10   5        110.72         47.94        13.37 o
 -10  11   5          2.95        -10.57        10.57 o
  -8  11   5          4.10          8.30        10.37 o
  -6  11   5        800.80        850.15        30.07 o
  -4  11   5        620.99        651.63        25.08 o
  -2  11   5      22658.16      22895.10       207.87 o
   0  11   5        539.59        636.02        20.52 o
   2  11   5      17257.92      16927.30       173.79 o
   4  11   5        458.03        481.09        25.07 o
   6  11   5       2195.32       2254.24        54.01 o
   8  11   5        705.59        845.52        32.70 o
  10  11   5       9297.21       8859.13       119.65 o
 -11  12   5          4.85         12.25        12.55 o
  -9  12   5        529.39        549.91        26.55 o
  -7  12   5          2.26          8.30         9.59 o
  -5  12   5       5962.32       5718.27        97.87 o
  -3  12   5       3052.86       2899.94        50.19 o
  -1  12   5       3001.43       3398.15        51.41 o
   1  12   5       2676.03       2844.60        51.98 o
   3  12   5       2817.06       2686.13        56.75 o
   5  12   5       2675.60       2798.83        67.59 o
   7  12   5        293.46        305.52        23.65 o
   9  12   5        682.03        698.16        29.56 o
  11  12   5       2812.66       2672.29        62.42 o
 -12  13   5         85.00         96.04        20.49 o
 -10  13   5       1479.18       1395.01        41.38 o
  -8  13   5         54.24         58.14        14.00 o
  -6  13   5        492.81        432.90        22.95 o
  -4  13   5        867.32        993.13        29.03 o
  -2  13   5        547.68        594.47        22.53 o
   0  13   5       1105.40       1160.65        39.85 o
   2  13   5         21.91         39.31        13.21 o
   4  13   5        173.76        165.07        18.79 o
   6  13   5         41.92         38.26        12.88 o
   8  13   5       2998.91       2807.86        58.96 o
  10  13   5        146.56        149.37        21.02 o
  12  13   5       2324.95       2197.38        61.89 o
 -13  14   5        279.97        241.14        29.17 o
 -11  14   5       9670.15       9164.56       143.84 o
  -9  14   5        389.22        349.40        25.43 o
  -7  14   5       1001.42        873.71        31.26 o
  -5  14   5         84.89         91.87        14.66 o
  -3  14   5       1278.99       1229.22        35.11 o
  -1  14   5         88.13         81.51        12.37 o
   1  14   5       2065.79       1969.71        48.83 o
   3  14   5        311.27        353.22        24.20 o
   5  14   5        395.67        402.63        25.65 o
   7  14   5       2614.99       2603.53        59.36 o
   9  14   5       1638.91       1525.84        47.07 o
  11  14   5        600.66        575.31        34.16 o
  13  14   5         51.34         18.35        16.42 o
 -14  15   5         86.12         52.35        24.31 o
 -12  15   5        189.00        268.99        28.98 o
 -10  15   5       2856.68       2623.04        64.64 o
  -8  15   5       7530.29       7011.62       104.38 o
  -6  15   5       1277.97       1327.67        38.20 o
  -4  15   5         44.23         51.02        12.76 o
  -2  15   5        524.82        556.52        25.53 o
   0  15   5        352.10        401.67        24.80 o
   2  15   5       1694.36       1646.76        45.61 o
   4  15   5         61.20         83.81        15.85 o
   6  15   5        603.07        629.96        31.15 o
   8  15   5        310.77        383.91        28.60 o
  10  15   5       2748.95       2548.25        67.61 o
  12  15   5       1081.79       1051.50        42.70 o
  14  15   5        245.20        228.53        26.57 o
 -15  16   5        496.36        575.94        37.01 o
 -13  16   5        863.50        760.76        41.83 o
 -11  16   5         40.32         31.02        19.16 o
  -9  16   5      14882.45      14015.54       192.90 o
  -7  16   5        820.63        668.19        30.88 o
  -5  16   5        822.24        884.47        33.57 o
  -3  16   5        157.49        176.42        21.29 o
  -1  16   5        716.74        694.90        31.57 o
   1  16   5         90.56        120.69        18.20 o
   3  16   5        373.56        448.70        27.12 o
   5  16   5         48.82         59.48        15.31 o
   7  16   5        660.16        737.36        36.70 o
   9  16   5          2.83          9.36        14.76 o
  11  16   5       4110.21       3818.10        82.48 o
  13  16   5        291.87        323.25        30.29 o
  15  16   5        298.59        264.36        30.59 o
 -16  17   5       1368.51       1376.26        54.02 o
 -14  17   5       1173.36       1269.19        50.44 o
 -12  17   5        178.87        141.05        24.56 o
 -10  17   5        116.47         54.62        18.35 o
  -8  17   5       8612.71       8358.66       128.73 o
  -6  17   5       1875.99       1890.88        49.51 o
  -4  17   5       1073.45        991.48        40.71 o
  -2  17   5        387.86        392.92        29.54 o
   0  17   5          0.05          7.55        12.90 o
   2  17   5         45.51         58.80        15.28 o
   4  17   5       8231.04       8138.85       122.02 o
   6  17   5        792.75        727.57        37.45 o
   8  17   5        384.29        413.24        32.35 o
  10  17   5       2265.67       2202.45        61.65 o
  12  17   5          4.22         25.13        14.97 o
  14  17   5        140.48        168.42        24.22 o
  16  17   5         62.89         63.69        19.54 o
 -17  18   5          0.43         26.00        15.01 o
 -15  18   5       2096.20       2147.32        70.03 o
 -13  18   5        235.42        291.50        31.43 o
 -11  18   5       1301.53       1184.91        50.18 o
  -9  18   5       2361.89       2219.72        67.75 o
  -7  18   5       1721.74       1700.77        48.65 o
  -5  18   5        198.34        222.65        25.53 o
  -3  18   5       1361.50       1323.43        47.89 o
  -1  18   5        140.80        126.20        19.90 o
   1  18   5          0.00         12.46        12.95 o
   3  18   5        202.75        189.23        21.99 o
   5  18   5        240.25        307.41        29.80 o
   7  18   5       1749.09       1675.65        55.59 o
   9  18   5        165.33        241.74        28.19 o
  11  18   5        224.06        221.80        27.13 o
  13  18   5       2320.06       2184.38        63.86 o
  15  18   5          1.70        -12.40        12.40 o
  17  18   5       3607.81       3500.44        89.39 o
 -18  19   5         32.67         17.59        13.40 o
 -16  19   5        179.60        167.27        26.10 o
 -14  19   5        124.61         77.78        23.23 o
 -12  19   5         80.49         99.97        21.72 o
 -10  19   5        592.84        542.94        35.28 o
  -8  19   5       3656.86       3576.28       111.01 o
  -6  19   5        432.14        479.29        31.64 o
  -4  19   5        230.80        189.44        25.40 o
  -2  19   5        424.87        433.02        33.58 o
   0  19   5        497.67        418.27        29.69 o
   2  19   5         12.22         12.03        15.53 o
   4  19   5        614.45        538.82        34.65 o
   6  19   5          8.99         17.51        15.73 o
   8  19   5       1423.26       1526.59        51.83 o
  10  19   5         31.38         27.63        15.59 o
  12  19   5       2179.01       2174.81        63.65 o
  14  19   5        298.50        255.36        30.26 o
  16  19   5        143.25        158.48        24.78 o
  18  19   5        291.64        226.24        28.17 o
 -19  20   5       1146.94       1172.55        50.93 o
 -17  20   5        378.54        391.19        33.58 o
 -15  20   5       1375.29       1401.57        54.66 o
 -13  20   5          8.34         15.52        15.28 o
 -11  20   5          6.80          4.54        15.09 o
  -9  20   5        276.26        386.05        31.42 o
  -7  20   5        861.85        805.47        46.67 o
  -5  20   5        103.38         62.38        17.60 o
  -3  20   5         69.68         64.87        18.48 o
  -1  20   5         45.93         48.20        16.23 o
   1  20   5       1433.85       1293.76        51.25 o
   3  20   5         18.73         -0.13        14.10 o
   5  20   5        407.45        399.09        31.51 o
   7  20   5        975.56        903.85        43.26 o
   9  20   5       1740.44       1720.52        55.86 o
  11  20   5       1660.65       1570.21        54.33 o
  13  20   5         26.04         37.54        14.99 o
  15  20   5         82.56         61.97        17.82 o
  17  20   5          8.02          1.81        12.86 o
  19  20   5          0.16        -11.09        12.32 o
 -20  21   5          0.00          4.63        15.27 o
 -18  21   5          0.64          1.20        11.60 o
 -16  21   5        697.01        690.51        38.68 o
 -14  21   5        111.33        105.47        22.98 o
 -12  21   5         85.52         56.88        17.58 o
 -10  21   5        104.02        103.07        21.80 o
  -8  21   5        702.94        843.12        48.60 o
  -6  21   5       1947.47       1926.39        71.08 o
  -4  21   5        963.79        841.50        40.13 o
  -2  21   5        255.88        211.48        26.23 o
   0  21   5        269.40        231.42        31.27 o
   2  21   5       2235.21       1990.81        73.39 o
   4  21   5        166.23        252.41        29.52 o
   6  21   5         98.54         69.90        18.37 o
   8  21   5       2018.85       1871.70        58.90 o
  10  21   5          0.55        -12.72        12.72 o
  12  21   5          9.68         -9.15        11.14 o
  14  21   5         55.41          7.81        17.16 o
  16  21   5         12.52         -2.40        10.96 o
  18  21   5         16.60          6.41        12.63 o
  20  21   5       1051.28       1263.71        58.23 o
 -21  22   5        320.90        398.35        36.40 o
 -19  22   5        416.96        477.89        52.47 o
 -17  22   5        267.16        271.29        27.96 o
 -15  22   5         52.11         52.20        18.76 o
 -13  22   5         44.80         30.46        16.92 o
 -11  22   5        211.50        241.09        30.90 o
  -9  22   5        689.15        633.30        43.49 o
  -7  22   5        224.20        240.32        33.50 o
  -5  22   5       3679.06       3259.62        94.55 o
  -3  22   5        491.24        438.20        32.44 o
  -1  22   5         91.43        116.07        25.77 o
   1  22   5        796.07        595.14        44.93 o
   3  22   5       2546.56       2260.34        71.81 o
   5  22   5        218.69        244.55        28.85 o
   7  22   5        428.98        453.38        32.96 o
   9  22   5        134.25        147.22        23.34 o
  11  22   5        102.85        106.73        20.04 o
  13  22   5        174.39        132.79        22.94 o
  15  22   5         11.93         20.60        12.92 o
  17  22   5        682.53        801.56        45.04 o
  19  22   5          2.61         12.57        14.21 o
  21  22   5         12.27         -2.09        14.47 o
 -22  23   5        183.98        244.82        42.78 o
 -20  23   5        375.07        398.65        35.99 o
 -18  23   5          4.10         11.28        19.26 o
 -16  23   5        438.67        435.81        32.19 o
 -14  23   5          8.37         -0.61        15.66 o
 -12  23   5          1.84         -1.45        15.56 o
 -10  23   5       1010.79       1001.07        58.20 o
  -8  23   5        101.96        149.10        27.60 o
  -6  23   5        269.83        327.41        33.63 o
  -4  23   5       1244.41       1225.99        52.45 o
  -2  23   5        258.94        223.56        31.95 o
   0  23   5        168.56        158.71        29.25 o
   2  23   5        581.71        494.44        39.60 o
   4  23   5        117.46        145.12        28.70 o
   6  23   5          5.62          6.03        15.61 o
   8  23   5          1.37         -2.26        12.62 o
  10  23   5         55.24         43.90        14.32 o
  12  23   5         22.57         29.59        18.33 o
  14  23   5        236.95        280.88        27.66 o
  16  23   5        997.80        993.05        49.51 o
  18  23   5         70.13        158.95        30.19 o
  20  23   5         13.63         19.99        14.92 o
  22  23   5         53.95         51.35        20.31 o
 -23  24   5         16.09         -1.43        24.53 o
 -21  24   5        940.83        935.95        52.25 o
 -19  24   5         79.14         79.66        18.66 o
 -17  24   5         91.48        123.33        22.37 o
 -15  24   5         22.38          1.43        15.43 o
 -13  24   5        422.93        486.83        43.78 o
 -11  24   5        720.88        761.68        49.57 o
  -9  24   5         45.26         29.61        16.56 o
  -7  24   5       1390.73       1375.93        62.55 o
  -5  24   5          4.78        -17.92        17.92 o
  -3  24   5       1193.00       1221.18        64.21 o
  -1  24   5       2020.69       1962.14        74.04 o
   1  24   5        209.02        144.35        26.40 o
   3  24   5        172.71        157.85        28.73 o
   5  24   5         35.20         71.79        17.95 o
   7  24   5       2014.42       1776.88        58.09 o
   9  24   5        248.73        246.40        27.98 o
  11  24   5        387.60        399.53        34.39 o
  13  24   5          1.68          1.24        12.24 o
  15  24   5        447.43        393.96        36.79 o
  17  24   5         68.26         78.78        18.17 o
  19  24   5         68.61         28.35        18.19 o
  21  24   5         30.20         27.79        26.26 o
  23  24   5         25.30         68.05        28.07 o
 -22  25   5        479.89        585.60        66.14 o
 -20  25   5         60.28         30.02        17.91 o
 -18  25   5         20.70         21.91        16.13 o
 -16  25   5         16.81          3.73        14.88 o
 -14  25   5        140.01         63.39        26.76 o
 -12  25   5          0.06         -6.83        27.24 o
 -10  25   5         38.01         13.18        16.30 o
  -8  25   5         50.00         52.14        16.97 o
  -6  25   5        991.69       1090.87        61.36 o
  -4  25   5         23.65         21.62        18.60 o
  -2  25   5         96.79         74.69        23.93 o
   0  25   5        531.74        545.96        43.49 o
   2  25   5         58.04         68.83        21.77 o
   4  25   5         14.68        -13.09        15.17 o
   6  25   5        254.24        229.19        27.71 o
   8  25   5        824.01        824.70        39.11 o
  10  25   5         11.31          7.48        11.28 o
  12  25   5        177.13        183.51        24.48 o
  14  25   5          4.03         10.23        26.06 o
  16  25   5       1197.34       1182.14        78.73 o
  18  25   5        176.50        148.23        28.69 o
  20  25   5        157.97        203.76        38.80 o
  22  25   5         18.33         18.19        24.35 o
 -21  26   5        193.29        264.45        52.61 o
 -19  26   5         12.99         23.10        16.98 o
 -17  26   5          4.00         -8.20        17.74 o
 -15  26   5        326.50        318.42        40.92 o
 -13  26   5        357.77        400.35        38.46 o
 -11  26   5        118.09         18.66        17.65 o
  -9  26   5        117.16        109.65        25.85 o
  -7  26   5        715.47        631.31        50.96 o
  -5  26   5        177.77        113.05        32.55 o
  -3  26   5        248.15        240.91        39.75 o
  -1  26   5        858.27        864.53        51.47 o
   1  26   5         33.26         12.92        19.83 o
   3  26   5        582.91        535.05        40.09 o
   5  26   5          6.02         -4.80        12.48 o
   7  26   5       1206.92       1118.34        49.32 o
   9  26   5         85.18         62.99        19.19 o
  11  26   5        384.56        450.83        39.08 o
  13  26   5        288.53        315.82        32.86 o
  15  26   5         75.61         58.77        16.93 o
  17  26   5         45.71         66.62        16.89 o
  19  26   5          0.04          0.16        19.45 o
  21  26   5         13.67         48.07        42.05 o
 -20  27   5        174.76        -14.41        53.53 o
 -18  27   5        200.05        246.39        42.00 o
 -16  27   5        133.84        100.74        34.78 o
 -14  27   5        529.23        632.98        46.66 o
 -12  27   5         75.15         58.92        18.46 o
 -10  27   5        255.70        254.46        33.60 o
  -8  27   5         26.65         36.23        45.47 o
  -6  27   5          3.07         22.24        19.60 o
  -4  27   5        105.25         82.64        21.76 o
  -2  27   5        349.05        251.56        35.97 o
   0  27   5         24.10         52.84        19.37 o
   2  27   5         53.31         79.02        18.29 o
   4  27   5          0.00        -12.10        12.10 o
   6  27   5         31.14         25.96        14.55 o
   8  27   5         16.19          8.08        18.12 o
  10  27   5         92.18         67.58        16.59 o
  12  27   5         56.95        -11.78        14.73 o
  14  27   5         32.34         18.95        18.50 o
  16  27   5        552.29        644.22        46.28 o
  18  27   5        326.35        401.32        43.42 o
  20  27   5         59.59         84.41        38.65 o
 -19  28   5         40.93         57.65        39.12 o
 -17  28   5         35.80         33.99        29.42 o
 -15  28   5         13.17         53.40        22.26 o
 -13  28   5         59.02         60.70        20.72 o
 -11  28   5         50.98         85.16        23.76 o
  -9  28   5        389.76        338.13        50.79 o
  -7  28   5        206.00        187.48        34.53 o
  -5  28   5        957.74       1095.37        72.41 o
  -3  28   5        105.75         87.30        23.32 o
  -1  28   5         41.31          2.85        24.83 o
   1  28   5        256.93        257.37        29.42 o
   3  28   5        108.50         87.26        30.06 o
   5  28   5          0.25          8.84        23.32 o
   7  28   5        198.81        156.57        29.91 o
   9  28   5        246.31        211.97        27.69 o
  11  28   5        119.32        144.19        26.55 o
  13  28   5         93.41        118.03        21.64 o
  15  28   5         50.97         28.27        17.37 o
  17  28   5        150.66        229.47        32.51 o
  19  28   5        258.05        267.64        92.65 o
 -18  29   5        553.55        751.46       123.53 o
 -16  29   5          1.99        -24.55        29.82 o
 -14  29   5          2.42         28.34        19.32 o
 -12  29   5          2.70         61.32        26.78 o
 -10  29   5          0.68         10.81        17.90 o
  -8  29   5        355.82        304.68        44.75 o
  -6  29   5         36.54         -6.47        29.62 o
  -4  29   5        204.49        301.41        41.71 o
  -2  29   5          4.48         25.68        17.52 o
   0  29   5         24.30         -7.92        17.14 o
   2  29   5        161.35        195.58        25.85 o
   4  29   5        430.14        403.58        43.70 o
   6  29   5          3.74         21.81        16.11 o
   8  29   5        193.08        187.89        27.47 o
  10  29   5        114.29        204.39        42.59 o
  12  29   5        728.99        823.74        71.32 o
  14  29   5          0.47         -3.40        16.55 o
  16  29   5          9.15         31.35        28.43 o
  18  29   5        281.92        263.53        57.65 o
 -17  30   5         64.18         65.88        39.12 o
 -15  30   5        356.08        216.17       105.00 o
 -13  30   5         45.94         71.14        32.50 o
 -11  30   5        266.94        333.41        46.69 o
  -9  30   5        164.29        143.11        32.38 o
  -7  30   5        421.12        470.00        44.26 o
  -5  30   5          5.47         18.06        17.83 o
  -3  30   5        270.89        214.33        31.24 o
  -1  30   5        101.99        103.11        22.86 o
   1  30   5         58.45         45.48        17.61 o
   3  30   5         61.51         70.60        18.38 o
   5  30   5          0.00         -4.99        15.00 o
   7  30   5        316.84        333.34        38.84 o
   9  30   5        374.88        483.62        42.32 o
  11  30   5         82.25         13.36        24.67 o
  13  30   5         27.15         58.17        35.15 o
  15  30   5        184.29        294.41       117.35 o
  17  30   5        148.81          8.24        30.88 o
 -12  31   5          0.85         39.12        47.35 o
 -10  31   5         65.74        106.44        25.35 o
  -8  31   5         24.93         55.79        22.24 o
  -6  31   5        310.80        344.10        40.52 o
  -4  31   5          6.78          1.71        25.29 o
  -2  31   5         17.95         18.84        18.51 o
   0  31   5          0.31        -14.42        14.42 o
   2  31   5         37.52         50.81        20.12 o
   4  31   5        297.22        229.76        36.73 o
   6  31   5         44.52         85.63        25.19 o
   8  31   5          1.24          2.21        32.98 o
  10  31   5          1.36        -11.74        21.05 o
  12  31   5         17.91        -15.40        32.69 o
  14  31   5        109.60        172.94        92.65 o
  -9  32   5        109.68        117.52        34.83 o
  -7  32   5        264.79        353.32        46.15 o
  -5  32   5         44.36         44.81        22.96 o
  -3  32   5         42.86         62.97        21.17 o
  -1  32   5        282.03        351.85        41.77 o
   1  32   5          8.22          8.86        25.28 o
   3  32   5          3.26        -14.61        31.26 o
   5  32   5         84.07        109.01        24.88 o
   7  32   5        116.81        143.99        31.09 o
   9  32   5        103.39         44.56        42.93 o
  11  32   5          0.44        -20.59        63.82 o
  -8  33   5         49.82        148.79        47.45 o
  -6  33   5          9.05         25.38        28.30 o
  -4  33   5        338.47        294.89        46.34 o
  -2  33   5          1.73         -4.53        28.73 o
   0  33   5        634.06        853.22       173.87 o
   2  33   5        390.68        524.34        90.85 o
   6  33   5         13.21         56.41        43.38 o
   8  33   5         29.14        279.39       118.38 o
  -5  34   5         79.35         86.47        35.00 o
  -3  34   5         19.63         63.82        32.94 o
   1   1   6       4011.47       4519.68        63.92 o
   0   2   6       3098.18       2998.65        61.94 o
   2   2   6       2243.21       2192.41        40.76 o
  -1   3   6       2541.06       2793.93        47.09 o
   1   3   6       1315.65       1351.16        30.86 o
   3   3   6       9965.19      10137.46       116.29 o
  -2   4   6        847.71        814.87        27.55 o
   0   4   6        162.42        200.36        14.33 o
   2   4   6        151.08        177.71        16.00 o
   4   4   6       3249.00       3449.83        56.25 o
  -3   5   6       2779.16       3130.40        52.74 o
  -1   5   6       9384.00       9563.28       134.38 o
   1   5   6        214.41        221.08        16.01 o
   3   5   6        206.99        172.53        15.50 o
   5   5   6        443.79        578.42        22.64 o
  -4   6   6          1.86         -5.09         7.45 o
  -2   6   6         89.52        120.94        13.66 o
   0   6   6         44.41         65.86        10.52 o
   2   6   6         67.98         83.77        12.03 o
   4   6   6        723.36        800.27        26.12 o
   6   6   6       1245.51       1224.23        36.56 o
  -5   7   6       1198.33       1085.90        32.49 o
  -3   7   6        615.36        556.64        23.86 o
  -1   7   6       2442.05       2349.54        49.20 o
   1   7   6       3175.04       3207.04        54.60 o
   3   7   6          9.12          7.16         8.59 o
   5   7   6          7.52         11.87         8.84 o
   7   7   6          4.63         -9.66         9.82 o
  -6   8   6         62.77         98.87        15.91 o
  -4   8   6          0.00         -7.65         7.65 o
  -2   8   6        304.64        344.35        21.33 o
   0   8   6         36.11         10.85         9.81 o
   2   8   6       5355.77       5117.35        96.31 o
   4   8   6        752.08        792.60        28.05 o
   6   8   6       2449.82       2250.43        52.66 o
   8   8   6       1288.23       1329.65        41.06 o
  -7   9   6        334.29        340.43        24.99 o
  -5   9   6        140.21        131.17        17.70 o
  -3   9   6       3171.78       2888.46        62.57 o
  -1   9   6        114.20         84.85        14.45 o
   1   9   6       1361.56       1316.79        34.15 o
   3   9   6       3865.73       3568.62        66.58 o
   5   9   6       2592.63       2762.74        71.03 o
   7   9   6       5654.93       5286.59        88.85 o
   9   9   6        137.73        144.53        19.95 o
  -8  10   6       3544.29       3407.66        76.15 o
  -6  10   6       1227.96       1299.40        40.52 o
  -4  10   6        792.84        800.41        31.12 o
  -2  10   6       1180.82       1105.96        34.68 o
   0  10   6       1972.29       1909.05        47.71 o
   2  10   6          3.01         13.61         9.44 o
   4  10   6         49.53         71.29        14.90 o
   6  10   6        128.75        160.13        19.82 o
   8  10   6        693.78        659.96        30.72 o
  10  10   6        483.70        453.40        28.69 o
  -9  11   6       3551.17       3273.39        66.32 o
  -7  11   6       2655.55       2621.78        60.15 o
  -5  11   6        558.08        628.82        32.27 o
  -3  11   6        502.79        453.46        24.87 o
  -1  11   6        713.60        680.64        27.81 o
   1  11   6       3498.60       3313.24        67.48 o
   3  11   6       1649.74       1624.02        44.77 o
   5  11   6         96.94         90.34        16.55 o
   7  11   6         22.15         15.37        12.91 o
   9  11   6       2480.52       2410.25        58.91 o
  11  11   6       3192.91       3052.34        65.42 o
 -10  12   6       3065.38       2985.95        64.90 o
  -8  12   6       6143.33       5862.91        93.42 o
  -6  12   6        828.38        728.52        30.39 o
  -4  12   6        126.33        106.74        16.56 o
  -2  12   6         35.54         43.77        13.09 o
   0  12   6          0.84         -8.21        10.81 o
   2  12   6       2802.74       2790.96        62.62 o
   4  12   6        251.91        292.12        24.24 o
   6  12   6         19.03          3.10        12.07 o
   8  12   6       1774.06       1700.69        49.20 o
  10  12   6      12575.95      11754.18       151.85 o
  12  12   6      12128.59      11704.14       162.62 o
 -11  13   6       1292.17       1297.87        46.67 o
  -9  13   6      11666.18      11303.91       147.62 o
  -7  13   6          4.07         14.33        12.38 o
  -5  13   6       6808.51       6753.25       101.93 o
  -3  13   6       1310.75       1199.65        37.79 o
  -1  13   6        924.00        891.64        36.15 o
   1  13   6         42.83         43.86        14.63 o
   3  13   6        571.68        584.13        32.54 o
   5  13   6        457.35        476.84        28.85 o
   7  13   6         46.92         22.09        14.39 o
   9  13   6       1312.37       1299.73        44.57 o
  11  13   6      12234.87      11293.40       159.10 o
  13  13   6         14.41          8.67        14.62 o
 -12  14   6         88.19         89.15        20.22 o
 -10  14   6       8357.80       7709.61       122.37 o
  -8  14   6        243.31        274.10        26.49 o
  -6  14   6       2216.75       2012.56        64.19 o
  -4  14   6       2438.19       2225.91        53.09 o
  -2  14   6       1786.50       1688.43        53.15 o
   0  14   6       4383.40       4369.15        82.71 o
   2  14   6         73.05         59.14        17.30 o
   4  14   6       3129.81       3040.10        67.48 o
   6  14   6       1062.66       1049.13        39.38 o
   8  14   6       3113.57       3141.70        69.91 o
  10  14   6       1188.36       1188.59        47.87 o
  12  14   6        712.89        605.02        36.14 o
  14  14   6        376.42        393.73        32.47 o
 -13  15   6          7.56         14.60        14.67 o
 -11  15   6       3247.29       3275.25        79.12 o
  -9  15   6       3297.92       3183.18        68.54 o
  -7  15   6         89.28         84.88        17.58 o
  -5  15   6          0.02         21.45        13.15 o
  -3  15   6       1769.21       1803.74        55.75 o
  -1  15   6        561.26        526.49        30.58 o
   1  15   6        513.49        510.12        29.64 o
   3  15   6       3581.95       3486.23        78.26 o
   5  15   6        304.31        294.52        26.02 o
   7  15   6       1729.82       1612.29        53.62 o
   9  15   6        877.71        898.61        42.02 o
  11  15   6       1429.99       1324.63        50.58 o
  13  15   6       1077.66       1016.94        45.02 o
  15  15   6       1256.04       1310.57        51.63 o
 -14  16   6        247.45        285.65        30.87 o
 -12  16   6        378.49        366.07        32.84 o
 -10  16   6       3520.01       3236.20        84.22 o
  -8  16   6       2986.22       2898.39        67.74 o
  -6  16   6       3728.37       3489.85        71.57 o
  -4  16   6       3672.56       3601.00        82.30 o
  -2  16   6       2825.37       2666.87        69.24 o
   0  16   6        216.77        198.79        23.50 o
   2  16   6        375.43        413.04        31.42 o
   4  16   6       1459.48       1443.97        50.64 o
   6  16   6        462.55        511.00        32.83 o
   8  16   6       2042.56       1951.15        60.23 o
  10  16   6          0.01          0.64        13.49 o
  12  16   6       2913.71       2730.33        76.00 o
  14  16   6        536.10        500.92        35.17 o
  16  16   6        290.65        231.83        30.23 o
 -15  17   6        197.55        183.86        27.78 o
 -13  17   6        635.54        671.40        39.76 o
 -11  17   6       3151.78       2944.68        87.62 o
  -9  17   6        558.12        591.33        40.24 o
  -7  17   6         67.86         64.73        17.32 o
  -5  17   6        553.81        527.94        34.21 o
  -3  17   6        108.37        145.98        23.85 o
  -1  17   6        370.82        449.64        33.32 o
   1  17   6         25.32         40.16        16.32 o
   3  17   6       1287.47       1290.78        47.81 o
   5  17   6       2467.70       2304.67        69.72 o
   7  17   6         93.90         98.26        21.45 o
   9  17   6         29.96          5.80        14.79 o
  11  17   6        178.94        209.51        27.25 o
  13  17   6        203.80        178.33        26.23 o
  15  17   6        267.15        289.61        30.45 o
  17  17   6        268.45        262.32        31.13 o
 -16  18   6        298.15        359.18        35.05 o
 -14  18   6       1399.78       1364.09        56.47 o
 -12  18   6       1206.95       1146.40        55.10 o
 -10  18   6        637.15        633.48        44.70 o
  -8  18   6         21.10          8.46        18.10 o
  -6  18   6       1835.18       1809.26        58.82 o
  -4  18   6         27.85         14.53        14.84 o
  -2  18   6        288.93        297.30        28.82 o
   0  18   6        821.90        766.97        39.14 o
   2  18   6         63.76         86.83        19.34 o
   4  18   6       2084.01       2133.52        67.47 o
   6  18   6       1030.92        936.20        50.42 o
   8  18   6       1157.61       1072.38        46.71 o
  10  18   6        301.21        262.60        29.58 o
  12  18   6        438.05        377.78        33.20 o
  14  18   6         42.75         28.37        14.98 o
  16  18   6       1327.48       1407.75        59.01 o
  18  18   6       1815.93       1857.58        68.79 o
 -17  19   6       2346.31       2457.24        79.70 o
 -15  19   6        533.95        607.13        44.33 o
 -13  19   6        792.49        829.22        48.03 o
 -11  19   6        439.43        447.08        38.68 o
  -9  19   6         75.54         78.05        25.34 o
  -7  19   6          6.77         10.89        16.78 o
  -5  19   6        201.32        199.19        26.42 o
  -3  19   6       1555.52       1562.06        54.43 o
  -1  19   6        370.83        308.44        30.21 o
   1  19   6          4.73         12.74        13.97 o
   3  19   6        799.43        734.09        40.60 o
   5  19   6          6.11        -12.98        14.62 o
   7  19   6       2404.67       2229.52        72.69 o
   9  19   6         36.62         34.45        17.48 o
  11  19   6         14.11          0.37        14.15 o
  13  19   6        318.69        353.91        34.47 o
  15  19   6        989.27       1097.40        49.72 o
  17  19   6        274.03        250.72        32.17 o
  19  19   6          0.64         -9.21        11.68 o
 -18  20   6         99.64         64.71        21.20 o
 -16  20   6         20.11         -4.53        15.85 o
 -14  20   6       1044.84       1031.19        53.37 o
 -12  20   6       1123.41       1023.89        52.18 o
 -10  20   6        916.82        866.60        54.49 o
  -8  20   6         70.75         34.61        21.97 o
  -6  20   6        104.47        109.44        23.14 o
  -4  20   6        261.82        225.86        26.76 o
  -2  20   6        184.54        160.16        22.85 o
   0  20   6       1024.08        853.23        41.45 o
   2  20   6          0.31        -15.92        15.92 o
   4  20   6         37.17         -4.25        15.81 o
   6  20   6       2861.00       2844.95        83.29 o
   8  20   6        917.25        890.14        49.89 o
  10  20   6        133.57        140.88        23.47 o
  12  20   6        488.41        465.39        34.64 o
  14  20   6        199.87        213.29        28.43 o
  16  20   6        308.77        255.01        32.07 o
  18  20   6         68.91         33.16        20.80 o
  20  20   6        217.75        199.47        31.71 o
 -19  21   6        195.00        151.37        23.34 o
 -17  21   6         67.32         51.12        17.01 o
 -15  21   6         47.86         52.95        27.34 o
 -13  21   6        790.35        783.76        50.98 o
 -11  21   6        292.03        396.84        43.96 o
  -9  21   6        487.47        428.99        46.80 o
  -7  21   6        843.56        857.38        49.51 o
  -5  21   6         75.66         63.71        18.86 o
  -3  21   6        151.03         78.98        18.89 o
  -1  21   6        570.22        564.48        37.45 o
   1  21   6        549.89        487.92        40.81 o
   3  21   6         74.92         25.79        18.64 o
   5  21   6        291.63        232.35        31.92 o
   7  21   6         10.19         31.85        17.62 o
   9  21   6        434.90        413.00        36.88 o
  11  21   6          2.15         25.43        13.91 o
  13  21   6        180.17        180.42        25.21 o
  15  21   6        130.06        121.34        22.43 o
  17  21   6         31.89         -5.84        12.26 o
  19  21   6        165.61        108.18        21.08 o
  21  21   6        246.20        306.77        48.03 o
 -20  22   6        226.00        280.92        31.99 o
 -18  22   6        461.43        475.44        36.60 o
 -16  22   6       1386.11       1522.21        66.13 o
 -14  22   6         89.40         80.37        21.53 o
 -12  22   6        379.22        369.18        43.07 o
 -10  22   6       1391.29       1241.70        65.36 o
  -8  22   6         46.63         62.06        21.64 o
  -6  22   6        953.72        953.83        52.20 o
  -4  22   6         98.95         70.55        24.51 o
  -2  22   6         15.43          4.56        15.77 o
   0  22   6        879.09        738.65        47.43 o
   2  22   6       3724.38       3661.93       112.84 o
   4  22   6        301.78        201.16        28.76 o
   6  22   6         45.36         22.49        15.48 o
   8  22   6          4.44         -5.69        14.35 o
  10  22   6        167.23        163.52        25.07 o
  12  22   6        285.53        315.82        30.89 o
  14  22   6          4.84         -3.03        18.73 o
  16  22   6        365.65        430.60        52.55 o
  18  22   6         50.58         20.86        17.51 o
  20  22   6         12.50         -6.12        15.56 o
  22  22   6         20.95         16.35        19.40 o
 -21  23   6        738.54        889.66        68.72 o
 -19  23   6        229.27        216.72        32.66 o
 -17  23   6        333.72        385.41        50.64 o
 -15  23   6         19.94         29.44        17.26 o
 -13  23   6        188.26        137.08        26.37 o
 -11  23   6        839.54        892.20        55.68 o
  -9  23   6        797.00        824.50        55.86 o
  -7  23   6       1582.98       1604.98        67.46 o
  -5  23   6        939.27       1000.57        53.18 o
  -3  23   6         92.28        124.85        22.71 o
  -1  23   6        147.41        138.54        26.80 o
   1  23   6        268.64        203.29        33.50 o
   3  23   6        123.74         93.33        23.51 o
   5  23   6        586.46        502.48        39.92 o
   7  23   6       1687.11       1695.03        65.82 o
   9  23   6        229.60        153.53        25.40 o
  11  23   6        100.80         74.77        19.76 o
  13  23   6         95.09         32.82        14.34 o
  15  23   6        121.43         92.24        19.94 o
  17  23   6         97.72         92.19        19.98 o
  19  23   6          5.79         41.12        17.69 o
  21  23   6         45.07         27.75        18.50 o
  23  23   6         72.61         60.22        29.18 o
 -22  24   6          4.60         59.38        37.06 o
 -20  24   6         68.26         76.64        21.84 o
 -18  24   6        537.69        546.04        50.90 o
 -16  24   6        891.79       1029.34        59.62 o
 -14  24   6        369.23        273.04        39.32 o
 -12  24   6        936.81        869.02        54.46 o
 -10  24   6        332.94        323.37        38.19 o
  -8  24   6         57.59         32.59        17.07 o
  -6  24   6         38.62         29.91        16.80 o
  -4  24   6        648.86        700.34        57.89 o
  -2  24   6          5.53          0.79        15.02 o
   0  24   6          7.58          2.66        13.84 o
   2  24   6        430.38        449.08        36.60 o
   4  24   6       1094.66        986.73        53.55 o
   6  24   6         87.06         27.05        22.76 o
   8  24   6         75.85         61.16        26.61 o
  10  24   6        736.80        806.78        45.94 o
  12  24   6        130.66        100.16        18.44 o
  14  24   6        120.96         85.73        21.37 o
  16  24   6        108.46         74.04        33.74 o
  18  24   6        699.76        751.99        49.61 o
  20  24   6         87.39         63.49        20.84 o
  22  24   6         15.61          5.61        24.85 o
 -21  25   6         87.49        -37.06        37.06 o
 -19  25   6        156.47         51.47        24.37 o
 -17  25   6        516.09        568.66        63.22 o
 -15  25   6         21.66        -15.90        15.90 o
 -13  25   6        245.78        311.06        36.39 o
 -11  25   6        612.07        609.06        45.86 o
  -9  25   6        354.27        416.79        41.98 o
  -7  25   6        347.71        268.76        33.67 o
  -5  25   6        172.96         75.20        39.63 o
  -3  25   6        183.25        121.46        29.57 o
  -1  25   6        116.37         64.60        21.03 o
   1  25   6        437.06        377.40        35.65 o
   3  25   6        476.03        557.91        41.82 o
   5  25   6          8.48          6.19        14.21 o
   7  25   6         93.95        152.93        24.48 o
   9  25   6        125.50         56.60        18.39 o
  11  25   6          0.27         -2.36        13.48 o
  13  25   6         85.04        131.01        24.46 o
  15  25   6        517.01        680.88        44.59 o
  17  25   6         60.20         52.03        19.90 o
  19  25   6        120.11        144.12        33.74 o
  21  25   6          1.08          4.86        34.15 o
 -18  26   6          0.62         69.65        27.56 o
 -16  26   6         58.77         53.17        29.31 o
 -14  26   6        191.89        153.88        28.26 o
 -12  26   6          3.44         56.49        24.09 o
 -10  26   6        227.11        242.30        32.09 o
  -8  26   6         31.64         46.70        17.73 o
  -6  26   6        282.60        397.66        45.28 o
  -4  26   6          2.09         -5.09        19.03 o
  -2  26   6         28.71         50.03        20.29 o
   0  26   6        412.52        400.93        42.75 o
   2  26   6          4.64         -8.18        19.33 o
   4  26   6         17.66         24.37        20.55 o
   6  26   6         96.39         17.95        15.07 o
   8  26   6        259.74        241.60        33.36 o
  10  26   6         13.45          5.61        12.10 o
  12  26   6        264.73        247.53        29.38 o
  14  26   6         14.77         42.90        23.99 o
  16  26   6          7.01         -7.84        18.80 o
  18  26   6        142.13        134.95        35.64 o
  20  26   6         19.31         83.56        50.44 o
 -17  27   6        118.64         92.15        45.25 o
 -15  27   6          0.93          6.28        17.70 o
 -13  27   6        148.52         98.74        36.98 o
 -11  27   6        146.87        151.90        30.78 o
  -9  27   6        244.77        202.09        34.88 o
  -7  27   6        331.18        352.95        45.98 o
  -5  27   6         80.01         23.70        19.77 o
  -3  27   6        858.17        908.84        64.74 o
  -1  27   6        225.79        239.79        35.14 o
   1  27   6          4.82         14.54        16.05 o
   3  27   6         66.32         51.00        22.67 o
   5  27   6         45.02         31.19        23.88 o
   7  27   6         10.20         37.07        17.17 o
   9  27   6         55.51         37.06        17.24 o
  11  27   6        650.56        716.45        42.79 o
  13  27   6         52.25         52.80        22.86 o
  15  27   6         65.12         38.09        23.66 o
  17  27   6       1118.64       1173.02        85.19 o
  19  27   6        121.13         94.70        43.23 o
 -16  28   6        191.35        224.41        55.89 o
 -14  28   6         41.65         98.84        20.87 o
 -12  28   6         34.55         74.90        26.12 o
 -10  28   6         14.96          8.69        21.69 o
  -8  28   6        118.77        129.85        31.79 o
  -6  28   6        137.39         94.65        27.87 o
  -4  28   6         73.83         79.05        24.69 o
  -2  28   6        275.72        261.42        33.92 o
   0  28   6        146.48        107.64        34.07 o
   2  28   6         95.18         96.38        19.08 o
   4  28   6         95.29         54.53        18.17 o
   6  28   6        122.14         92.22        19.77 o
   8  28   6        433.30        536.18        54.92 o
  10  28   6        258.60        403.64        38.35 o
  12  28   6         15.20        -10.67        18.19 o
  14  28   6        178.79        262.67        50.95 o
  16  28   6        189.48        180.08        66.92 o
 -15  29   6          1.80        -23.05        31.99 o
 -13  29   6        306.18        275.69        49.43 o
 -11  29   6        124.25        109.28        33.28 o
  -9  29   6        159.38        205.15        43.63 o
  -7  29   6        155.37        154.95        35.40 o
  -5  29   6          2.26         19.61        22.90 o
  -3  29   6        354.55        510.63        51.57 o
  -1  29   6        354.14        339.04        39.83 o
   1  29   6        157.71        167.18        28.00 o
   3  29   6          0.04          1.23        23.58 o
   5  29   6         96.22         83.21        23.38 o
   7  29   6         12.76        -13.72        18.97 o
   9  29   6         66.39         42.40        22.06 o
  11  29   6          3.28         30.90        21.33 o
  13  29   6        191.87        331.50        56.03 o
  15  29   6       1003.69       1051.84       175.00 o
 -12  30   6        406.50        640.29       100.88 o
 -10  30   6         88.11         57.50        28.57 o
  -8  30   6          1.19        -23.55        28.73 o
  -6  30   6         22.68         -5.44        24.90 o
  -4  30   6         15.52         24.25        24.93 o
  -2  30   6          8.01        -10.15        18.21 o
   0  30   6         31.86         48.07        22.91 o
   2  30   6        494.92        477.96        47.57 o
   4  30   6        447.24        468.57        45.58 o
   6  30   6         20.54         58.94        20.79 o
   8  30   6         22.80         31.44        31.99 o
  10  30   6         83.17         35.73        45.37 o
  12  30   6         12.72        111.17        78.23 o
  14  30   6        164.19        177.06        90.59 o
 -11  31   6        146.67         96.76        51.47 o
  -9  31   6         29.19        -35.00        35.00 o
  -7  31   6        193.10        325.15        63.05 o
  -5  31   6         77.76         57.04        25.26 o
  -3  31   6        150.42        136.43        29.33 o
  -1  31   6        242.19        293.85        39.36 o
   1  31   6         13.92         -6.49        19.69 o
   3  31   6         33.38         54.71        22.28 o
   5  31   6         12.10         13.08        30.28 o
   7  31   6        638.37        674.96        74.50 o
   9  31   6          4.64        -37.06        37.06 o
  -8  32   6         23.42         87.16        33.15 o
  -6  32   6        307.78        259.81        77.06 o
  -4  32   6         55.73         30.12        29.58 o
  -2  32   6         17.86        -38.75        45.22 o
   0  32   6          0.43         -3.17        40.05 o
   2  32   6         11.79         20.59        30.88 o
   4  32   6          0.08         16.47        61.76 o
   6  32   6         73.62         97.94        66.91 o
   8  32   6        270.94        255.29        74.12 o
  -1  33   6        711.06        891.46       117.35 o
   1  33   6          3.18         43.23        37.06 o
   5  33   6         11.09         37.06        47.35 o
   0   1   7       4062.82       4468.44        67.24 o
  -1   2   7       3457.49       3511.64        78.70 o
   1   2   7       2442.61       2414.94        50.01 o
  -2   3   7        810.86        846.53        34.86 o
   0   3   7       1191.44       1190.94        40.21 o
   2   3   7       2206.34       2246.08        48.28 o
  -3   4   7          9.83         16.18        11.34 o
  -1   4   7         12.60          1.14         9.41 o
   1   4   7        369.62        398.88        24.05 o
   3   4   7        484.06        549.92        24.57 o
  -4   5   7        941.14        980.67        36.34 o
  -2   5   7        274.41        365.04        23.93 o
   0   5   7       5548.80       5538.93       101.62 o
   2   5   7       1396.76       1272.37        44.67 o
   4   5   7        111.25        120.27        14.79 o
  -5   6   7        534.48        550.60        27.38 o
  -3   6   7         13.34          7.56        10.82 o
  -1   6   7          0.56         15.12        10.59 o
   1   6   7        797.95        824.23        45.22 o
   3   6   7          0.04         -3.72        11.47 o
   5   6   7        827.29        816.27        28.63 o
  -6   7   7       4283.09       4118.00        82.97 o
  -4   7   7        475.13        416.87        25.38 o
  -2   7   7       2254.58       2324.70        54.98 o
   0   7   7        261.52        336.68        24.08 o
   2   7   7        105.00         89.15        14.93 o
   4   7   7         54.03         64.92        16.02 o
   6   7   7       2190.72       2180.52        50.61 o
  -7   8   7        906.28        916.62        39.46 o
  -5   8   7         70.52         73.30        18.68 o
  -3   8   7          0.00          5.07        10.11 o
  -1   8   7        321.61        327.67        24.33 o
   1   8   7        189.79        237.21        19.21 o
   3   8   7        249.79        351.47        25.70 o
   5   8   7        383.11        380.52        23.60 o
   7   8   7       5451.13       5382.61        93.29 o
  -8   9   7        560.54        503.64        35.08 o
  -6   9   7       3489.05       3497.64        77.43 o
  -4   9   7        636.59        680.98        34.18 o
  -2   9   7        784.64        850.40        34.03 o
   0   9   7        472.60        506.25        26.01 o
   2   9   7         63.38         61.72        16.89 o
   4   9   7         89.70         95.04        17.68 o
   6   9   7       1170.44       1118.16        40.46 o
   8   9   7       2432.98       2460.51        60.89 o
  -9  10   7       7605.01       7435.18       126.50 o
  -7  10   7      10880.55      10330.74       155.08 o
  -5  10   7       3431.32       3360.28        75.95 o
  -3  10   7         13.93          4.39        14.16 o
  -1  10   7        341.74        348.81        24.12 o
   1  10   7        228.87        238.78        24.36 o
   3  10   7       1596.99       1611.58        48.36 o
   5  10   7       2377.17       2315.54        58.80 o
   7  10   7       4935.41       4717.40        87.70 o
   9  10   7          6.16         -4.59        13.56 o
 -10  11   7       3166.02       3007.69        75.08 o
  -8  11   7      18201.58      17467.01       254.49 o
  -6  11   7       1350.36       1490.21        51.67 o
  -4  11   7       1079.67       1042.65        42.16 o
  -2  11   7       2162.48       2088.44        52.04 o
   0  11   7        786.47        721.81        33.67 o
   2  11   7        744.57        729.62        34.40 o
   4  11   7       1067.64        983.35        39.01 o
   6  11   7       3912.55       3735.21        91.19 o
   8  11   7        777.59        815.99        37.13 o
  10  11   7        111.21        111.07        20.84 o
 -11  12   7        175.68        181.23        24.00 o
  -9  12   7         52.91         60.51        18.09 o
  -7  12   7       6885.42       6594.10       117.38 o
  -5  12   7       3141.37       3006.89        73.44 o
  -3  12   7       1145.71       1150.71        46.27 o
  -1  12   7        617.68        587.03        31.20 o
   1  12   7        436.07        423.16        29.73 o
   3  12   7       3624.96       3542.24        75.43 o
   5  12   7       1159.00       1188.11        46.76 o
   7  12   7       1136.61       1098.84        45.52 o
   9  12   7       3720.56       3557.20        77.15 o
  11  12   7         14.23         12.22        14.13 o
 -12  13   7          1.27         -8.61        15.11 o
 -10  13   7        254.38        209.83        24.81 o
  -8  13   7         65.02         66.68        17.13 o
  -6  13   7       4207.19       3943.57        80.91 o
  -4  13   7         15.27          9.42        15.50 o
  -2  13   7       4204.02       4079.80        88.49 o
   0  13   7       1557.97       1488.64        50.99 o
   2  13   7        265.73        268.90        26.94 o
   4  13   7      10559.14      10425.36       150.33 o
   6  13   7       1439.64       1358.70        50.01 o
   8  13   7        281.33        301.80        31.09 o
  10  13   7        352.94        385.33        32.53 o
  12  13   7        638.23        639.08        36.23 o
 -13  14   7         26.21         50.43        18.58 o
 -11  14   7       2963.74       2887.08        75.38 o
  -9  14   7        947.37        920.07        39.77 o
  -7  14   7        294.93        294.06        28.26 o
  -5  14   7        333.33        356.82        36.22 o
  -3  14   7       1544.71       1507.67        52.97 o
  -1  14   7        695.97        605.75        35.49 o
   1  14   7         13.77          6.78        17.67 o
   3  14   7       1912.98       1872.59        55.27 o
   5  14   7        330.07        245.55        29.14 o
   7  14   7        377.20        420.40        33.43 o
   9  14   7         65.25         62.57        21.41 o
  11  14   7        400.20        415.18        31.93 o
  13  14   7       1433.72       1464.95        54.02 o
 -14  15   7        985.61        994.25        48.66 o
 -12  15   7        368.55        401.66        34.08 o
 -10  15   7         16.17         -0.14        14.62 o
  -8  15   7         12.16          6.70        14.63 o
  -6  15   7       4691.97       4362.51       100.25 o
  -4  15   7          3.30         10.56        15.65 o
  -2  15   7        161.32        130.84        22.58 o
   0  15   7       2512.77       2341.08        66.41 o
   2  15   7        674.90        685.94        35.00 o
   4  15   7        953.16        991.61        44.03 o
   6  15   7          3.12          1.51        13.86 o
   8  15   7        218.42        250.71        32.34 o
  10  15   7        820.31        812.72        41.55 o
  12  15   7          8.45         11.72        14.05 o
  14  15   7        318.42        339.26        32.84 o
 -15  16   7        481.01        470.80        36.18 o
 -13  16   7        165.67        219.05        29.91 o
 -11  16   7        324.01        321.16        32.86 o
  -9  16   7       2596.57       2559.68        70.90 o
  -7  16   7         28.40         24.75        16.73 o
  -5  16   7       1453.05       1382.02        52.48 o
  -3  16   7          4.10          1.90        14.08 o
  -1  16   7         17.41          4.41        13.90 o
   1  16   7       2632.98       2317.56        66.96 o
   3  16   7        977.43        847.13        38.62 o
   5  16   7       1095.83       1114.62        45.95 o
   7  16   7        484.56        556.33        40.64 o
   9  16   7       2203.80       2246.59        72.71 o
  11  16   7         47.17         38.17        15.37 o
  13  16   7       1775.57       1765.90        60.98 o
  15  16   7       1127.61       1171.36        53.20 o
 -16  17   7        266.44        220.90        30.02 o
 -14  17   7        926.77        950.75        47.11 o
 -12  17   7         28.56         33.09        17.17 o
 -10  17   7        598.62        580.12        45.41 o
  -8  17   7        648.31        641.41        42.77 o
  -6  17   7         27.93         34.91        18.36 o
  -4  17   7       2552.33       2486.35        70.46 o
  -2  17   7         63.52         42.87        17.05 o
   0  17   7        246.91        168.83        24.50 o
   2  17   7         27.63         16.68        19.00 o
   4  17   7         33.96         89.13        19.79 o
   6  17   7         38.81         44.63        18.67 o
   8  17   7       1457.57       1485.74        63.65 o
  10  17   7         50.05         32.71        18.64 o
  12  17   7         10.39          6.56        13.90 o
  14  17   7         47.08         89.91        19.03 o
  16  17   7        217.43        221.53        32.10 o
 -17  18   7        682.11        744.01        46.05 o
 -15  18   7        726.56        746.52        46.17 o
 -13  18   7       1489.28       1496.09        64.49 o
 -11  18   7        818.54        844.18        52.87 o
  -9  18   7        367.00        379.64        42.08 o
  -7  18   7         27.29         35.96        24.68 o
  -5  18   7          6.56          3.22        14.22 o
  -3  18   7       1044.59        976.31        44.81 o
  -1  18   7       2210.04       2208.74        66.58 o
   1  18   7        647.01        594.92        35.71 o
   3  18   7        748.62        650.50        38.02 o
   5  18   7       3629.53       3243.56        94.99 o
   7  18   7          3.67        -15.32        19.88 o
   9  18   7          8.76        -10.08        16.36 o
  11  18   7         26.26          1.40        16.83 o
  13  18   7       1010.61       1026.17        47.19 o
  15  18   7       1495.92       1643.86        59.92 o
  17  18   7        188.66        188.84        29.85 o
 -18  19   7        245.63        222.30        34.10 o
 -16  19   7        164.47        142.79        25.50 o
 -14  19   7        397.52        406.72        38.74 o
 -12  19   7         24.26         57.39        19.88 o
 -10  19   7          5.56          1.07        17.87 o
  -8  19   7        260.02        289.71        39.30 o
  -6  19   7          0.91         12.75        14.33 o
  -4  19   7        153.29        115.68        21.69 o
  -2  19   7         58.27         50.83        16.86 o
   0  19   7          2.67         -9.78        14.30 o
   2  19   7          7.82         14.70        17.36 o
   4  19   7         70.83        119.66        24.26 o
   6  19   7        706.48        735.88        47.33 o
   8  19   7         65.51         82.39        21.95 o
  10  19   7          9.73         13.35        15.40 o
  12  19   7          5.63         13.30        14.45 o
  14  19   7        113.35        114.05        20.91 o
  16  19   7         21.92          2.11        12.62 o
  18  19   7         44.28         32.34        17.16 o
 -19  20   7          1.65         10.42        15.00 o
 -17  20   7         81.11         87.18        20.45 o
 -15  20   7       1818.41       2066.24        87.33 o
 -13  20   7         99.21         84.54        23.63 o
 -11  20   7          0.14         -4.09        20.71 o
  -9  20   7         13.11         47.51        19.95 o
  -7  20   7         80.64         45.06        21.67 o
  -5  20   7         48.13         22.07        15.23 o
  -3  20   7        509.28        497.93        34.65 o
  -1  20   7         95.51         69.53        22.30 o
   1  20   7        326.37        358.48        36.69 o
   3  20   7         93.08         63.03        21.08 o
   5  20   7          1.82         25.48        17.19 o
   7  20   7        292.03        304.17        35.94 o
   9  20   7          2.31          9.17        17.81 o
  11  20   7        320.98        340.58        34.89 o
  13  20   7         54.90         55.95        19.17 o
  15  20   7        500.57        474.16        36.42 o
  17  20   7          2.79         20.35        13.35 o
  19  20   7         16.45          7.50        18.89 o
 -20  21   7         62.45        103.87        23.22 o
 -18  21   7        103.28        133.42        26.79 o
 -16  21   7        296.10        257.15        39.10 o
 -14  21   7        153.02        119.63        26.68 o
 -12  21   7         61.40         52.19        21.34 o
 -10  21   7        189.32        162.93        34.22 o
  -8  21   7          7.07          7.96        18.16 o
  -6  21   7         38.64         69.83        21.99 o
  -4  21   7         69.32         45.76        17.18 o
  -2  21   7        125.85        135.64        23.00 o
   0  21   7       1121.35       1088.47        52.28 o
   2  21   7          0.39          6.62        16.90 o
   4  21   7        409.52        348.97        39.28 o
   6  21   7         34.72         18.62        15.70 o
   8  21   7        262.90        327.41        35.71 o
  10  21   7         75.09         56.93        17.34 o
  12  21   7         15.78         13.12        12.84 o
  14  21   7        132.74         99.92        19.62 o
  16  21   7       1212.81       1370.09        66.15 o
  18  21   7          3.02          3.26        15.44 o
  20  21   7         92.80        114.78        26.09 o
 -21  22   7        104.11         38.23        30.47 o
 -19  22   7        583.22        685.36        60.26 o
 -17  22   7         84.55         45.44        20.66 o
 -15  22   7          1.77          8.01        16.73 o
 -13  22   7       1083.25        983.57        74.78 o
 -11  22   7        198.01        182.51        31.30 o
  -9  22   7         47.48         47.41        19.78 o
  -7  22   7          5.89         24.14        18.95 o
  -5  22   7         89.90         70.97        20.68 o
  -3  22   7         51.99         33.15        14.77 o
  -1  22   7          1.64         51.29        19.00 o
   1  22   7         77.47         46.96        21.13 o
   3  22   7        194.18        149.15        38.49 o
   5  22   7       1428.01       1396.65        63.96 o
   7  22   7         58.53         26.09        16.96 o
   9  22   7         95.54         54.65        17.01 o
  11  22   7         48.38         20.38        22.37 o
  13  22   7        170.13        135.04        26.85 o
  15  22   7         74.67        103.87        34.53 o
  17  22   7          0.06         12.83        23.03 o
  19  22   7        169.77        132.95        23.23 o
  21  22   7        163.86         44.22        68.97 o
 -22  23   7          6.45         26.33        26.64 o
 -20  23   7         13.81        -17.79        22.04 o
 -18  23   7         40.06          0.81        19.06 o
 -16  23   7         34.45         28.66        20.05 o
 -14  23   7         34.82         54.79        21.60 o
 -12  23   7        430.53        372.82        44.55 o
 -10  23   7        648.16        633.29        47.70 o
  -8  23   7          3.24         -1.12        15.49 o
  -6  23   7        161.44        169.98        28.86 o
  -4  23   7        481.28        503.88        43.92 o
  -2  23   7          4.87          5.60        19.30 o
   0  23   7         58.03          7.97        14.90 o
   2  23   7         89.24        132.41        26.59 o
   4  23   7          0.40         -8.76        15.22 o
   6  23   7        206.08        240.96        30.74 o
   8  23   7         16.42         15.91        16.34 o
  10  23   7        383.11        537.71        38.86 o
  12  23   7        160.78        214.99        27.00 o
  14  23   7        248.90        194.93        27.09 o
  16  23   7        174.97        220.34        41.20 o
  18  23   7         32.02         -7.34        26.60 o
  20  23   7        146.89        109.76        40.91 o
  22  23   7          0.86         24.71        37.06 o
 -19  24   7         26.54         64.25        27.17 o
 -17  24   7        311.16        353.43        46.37 o
 -15  24   7        186.63        225.75        35.80 o
 -13  24   7         13.95         10.86        16.73 o
 -11  24   7        247.02        200.51        32.61 o
  -9  24   7         12.04         43.90        19.87 o
  -7  24   7        133.22         78.95        25.32 o
  -5  24   7         17.13         21.83        17.21 o
  -3  24   7        329.61        308.89        39.65 o
  -1  24   7          0.51         11.25        15.52 o
   1  24   7          0.00         -7.46        13.98 o
   3  24   7         92.38        101.26        18.08 o
   5  24   7        133.71        116.79        30.96 o
   7  24   7         55.31         50.46        18.63 o
   9  24   7          0.52         37.54        14.84 o
  11  24   7         58.69         69.28        17.90 o
  13  24   7        718.07        961.00        57.71 o
  15  24   7        277.94        311.18        42.44 o
  17  24   7        870.13       1073.88        75.72 o
  19  24   7         31.29        -36.09        62.79 o
  21  24   7         32.73        -30.88        39.12 o
 -18  25   7        137.62         68.74        27.73 o
 -16  25   7         29.46         45.87        22.95 o
 -14  25   7         70.52         58.75        24.39 o
 -12  25   7        736.75        954.54        58.74 o
 -10  25   7         39.39          0.53        17.44 o
  -8  25   7        526.09        516.50        46.04 o
  -6  25   7         26.03         34.21        22.11 o
  -4  25   7        462.10        428.82        49.60 o
  -2  25   7        141.13        161.75        28.65 o
   0  25   7         12.47          5.56        14.95 o
   2  25   7          7.63        -12.55        12.55 o
   4  25   7         37.53          6.25        26.78 o
   6  25   7         70.54         43.86        21.22 o
   8  25   7         76.10         54.74        19.47 o
  10  25   7        463.60        506.74        39.61 o
  12  25   7        315.69        396.68        35.28 o
  14  25   7         34.37         28.02        17.39 o
  16  25   7        177.42        335.71        41.69 o
  18  25   7         43.82         66.86        29.67 o
 -17  26   7         42.22          3.70        32.61 o
 -15  26   7          0.33          9.75        21.94 o
 -13  26   7        107.07         80.76        22.80 o
 -11  26   7         62.88         64.00        22.03 o
  -9  26   7        212.29        273.64        46.45 o
  -7  26   7        441.27        479.27        54.98 o
  -5  26   7          2.31         21.51        20.22 o
  -3  26   7         41.47         33.49        21.97 o
  -1  26   7          0.05         21.12        17.69 o
   1  26   7        238.96        175.80        26.87 o
   3  26   7        747.41        655.54        42.17 o
   5  26   7         29.63         37.03        21.01 o
   7  26   7         12.12         -5.98        16.36 o
   9  26   7         46.97         36.19        17.34 o
  11  26   7          6.66        -15.69        15.69 o
  13  26   7        177.48        154.41        28.73 o
  15  26   7         45.00         32.26        24.19 o
  17  26   7          6.19         -2.20        41.92 o
 -16  27   7        171.79        195.61        50.05 o
 -14  27   7        321.05        303.69        46.85 o
 -12  27   7          0.11          8.09        17.67 o
 -10  27   7        314.78        374.24        45.94 o
  -8  27   7         90.50         49.58        33.88 o
  -6  27   7         57.65         33.68        23.69 o
  -4  27   7        213.58        246.92        40.75 o
  -2  27   7        108.77        111.88        29.06 o
   0  27   7         37.48         89.50        20.28 o
   2  27   7          7.18         -0.65        20.27 o
   4  27   7        140.60        100.71        20.07 o
   6  27   7          1.06        -13.77        14.10 o
   8  27   7         16.49         -4.74        17.09 o
  10  27   7          0.24         19.17        17.32 o
  12  27   7         25.06         25.45        22.23 o
  14  27   7        121.96         72.13        70.83 o
  16  27   7         19.10         37.12        41.78 o
 -15  28   7          0.51         33.15        28.68 o
 -13  28   7        326.58        467.97        58.54 o
 -11  28   7        221.82        219.14        39.90 o
  -9  28   7        165.58        221.16        41.82 o
  -7  28   7         71.17        115.68        31.22 o
  -5  28   7          4.87         40.71        24.98 o
  -3  28   7         55.35        102.10        31.09 o
  -1  28   7        132.93        187.70        33.60 o
   1  28   7         10.15          1.86        15.95 o
   3  28   7         18.40         26.13        21.36 o
   5  28   7        405.79        282.82        35.52 o
   7  28   7         22.94         23.63        17.23 o
   9  28   7        298.82        287.14        37.03 o
  11  28   7         24.44         -5.51        21.21 o
  13  28   7         73.41         66.69        51.73 o
 -12  29   7         82.88         24.71        35.00 o
 -10  29   7         31.81          0.00        45.29 o
  -8  29   7         12.30         -2.60        20.57 o
  -6  29   7        101.52         71.12        27.87 o
  -4  29   7          0.08         15.61        22.73 o
  -2  29   7          6.00         19.57        20.17 o
   0  29   7         16.05         -6.75        18.30 o
   2  29   7        243.82        276.79        37.57 o
   4  29   7         13.55         14.96        19.60 o
   6  29   7          8.54        -15.57        15.57 o
   8  29   7         23.88         42.23        19.10 o
  10  29   7         16.51          7.80        24.07 o
  -7  30   7          4.54         55.59        35.00 o
  -5  30   7        107.62         92.48        36.31 o
  -3  30   7        191.63        253.01        38.20 o
  -1  30   7         61.34         42.43        23.94 o
   1  30   7         26.97         45.02        25.36 o
   3  30   7         26.91        -17.19        17.19 o
   5  30   7        225.69        314.48        41.00 o
   7  30   7          3.93        -11.53        21.69 o
  -2  31   7        302.13        261.47        84.41 o
   0  31   7          3.22         84.41        43.23 o
   2  31   7        106.09         35.00        49.41 o
   4  31   7         33.97        134.75        37.06 o
   6  31   7        180.94        262.75        40.66 o
   0   0   8        964.02       1228.99       135.88 o
   1   1   8         81.29         73.89        20.40 o
   0   2   8        365.92        356.77        32.56 o
   2   2   8        119.90        115.48        19.50 o
  -1   3   8       1341.77       1179.55        48.40 o
   1   3   8        272.78        240.53        25.78 o
   3   3   8         17.60          5.23        12.38 o
  -2   4   8       2762.08       2616.40        65.82 o
   0   4   8       1225.52       1233.56        45.10 o
   2   4   8       2845.42       2858.10        69.32 o
   4   4   8        320.78        355.89        28.84 o
  -3   5   8        498.49        573.04        32.93 o
  -1   5   8        413.88        525.06        29.34 o
   1   5   8          3.19         -2.99        13.35 o
   3   5   8        423.35        440.18        31.17 o
   5   5   8        211.69        208.66        29.08 o
  -4   6   8        812.31        822.29        43.02 o
  -2   6   8        912.52        789.56        34.12 o
   0   6   8       2254.35       2263.89        57.16 o
   2   6   8        561.40        510.40        31.64 o
   4   6   8        164.82        219.53        29.02 o
   6   6   8        217.49        290.93        32.75 o
  -5   7   8        167.63        236.32        30.71 o
  -3   7   8         46.35          7.95        15.15 o
  -1   7   8        252.43        265.36        24.76 o
   1   7   8        872.01        938.17        37.36 o
   3   7   8        345.54        397.98        33.84 o
   5   7   8        376.63        484.69        36.55 o
   7   7   8        205.49        222.22        30.55 o
  -6   8   8       1863.64       1925.57        64.88 o
  -4   8   8          1.80        -13.02        13.02 o
  -2   8   8         72.07         78.41        17.26 o
   0   8   8        662.46        717.08        36.23 o
   2   8   8       1879.67       2074.58        56.07 o
   4   8   8        516.36        508.13        37.09 o
   6   8   8         51.60         60.71        20.93 o
   8   8   8          7.60         22.32        18.98 o
  -7   9   8         51.65         70.78        21.04 o
  -5   9   8         21.86         40.28        17.15 o
  -3   9   8       1297.15       1316.26        48.89 o
  -1   9   8          2.04          8.49        17.36 o
   1   9   8         11.91         -2.21        17.16 o
   3   9   8        493.76        560.48        31.50 o
   5   9   8        476.28        464.49        37.46 o
   7   9   8       3788.78       3683.91        91.08 o
   9   9   8       1315.04       1332.58        54.60 o
  -8  10   8       2921.24       2728.64        72.52 o
  -6  10   8        599.71        682.34        37.10 o
  -4  10   8       4011.86       3928.21        86.66 o
  -2  10   8       5995.70       5866.83       121.09 o
   0  10   8        623.86        690.16        36.40 o
   2  10   8       1123.53       1121.28        43.24 o
   4  10   8       4770.48       4486.48        88.41 o
   6  10   8       2584.42       2549.34        81.03 o
   8  10   8       3341.60       3425.10        88.86 o
  10  10   8        181.60        175.70        28.57 o
  -9  11   8       1056.75        997.99        44.59 o
  -7  11   8       1329.80       1370.39        51.53 o
  -5  11   8       1806.32       1813.37        58.06 o
  -3  11   8       2796.88       2803.30        78.29 o
  -1  11   8       1131.06       1150.25        50.40 o
   1  11   8        180.79        204.51        25.06 o
   3  11   8        446.21        474.71        31.49 o
   5  11   8         19.96         35.82        16.00 o
   7  11   8       3623.19       3634.23        91.94 o
   9  11   8       1643.70       1748.40        63.37 o
  11  11   8        495.02        510.75        39.54 o
 -10  12   8        134.22        130.05        22.71 o
  -8  12   8         32.58         25.70        15.84 o
  -6  12   8        706.99        673.33        36.89 o
  -4  12   8        421.69        474.65        36.82 o
  -2  12   8          0.82          1.22        17.62 o
   0  12   8         97.64        142.01        24.16 o
   2  12   8       1986.42       1938.42        57.06 o
   4  12   8        939.39        914.79        40.21 o
   6  12   8       4654.83       4747.20        94.37 o
   8  12   8       4093.02       4171.75       100.22 o
  10  12   8        753.99        762.16        42.87 o
  12  12   8        353.07        292.11        31.29 o
 -11  13   8       1019.04       1049.10        46.34 o
  -9  13   8          6.11         -0.52        12.82 o
  -7  13   8         24.58         36.22        17.85 o
  -5  13   8       2733.81       2728.21        78.67 o
  -3  13   8       1771.96       1881.38        64.86 o
  -1  13   8        457.74        409.08        32.69 o
   1  13   8         80.08         67.24        18.50 o
   3  13   8       1352.35       1402.22        49.08 o
   5  13   8        133.83        124.95        22.27 o
   7  13   8       2280.07       2250.90        67.83 o
   9  13   8        992.38       1032.01        49.46 o
  11  13   8        419.21        519.52        40.57 o
  13  13   8       1166.12       1122.21        56.34 o
 -12  14   8        208.77        221.56        29.01 o
 -10  14   8          6.68          8.51        13.89 o
  -8  14   8          0.15        -13.43        13.43 o
  -6  14   8        114.27        100.84        23.01 o
  -4  14   8       2374.83       2404.94        74.39 o
  -2  14   8        640.50        705.71        38.79 o
   0  14   8          3.75         -7.52        12.51 o
   2  14   8        130.64         84.12        20.97 o
   4  14   8         36.77         67.55        16.70 o
   6  14   8        305.84        296.81        28.90 o
   8  14   8       1796.60       1952.31        67.40 o
  10  14   8        973.15       1018.65        54.62 o
  12  14   8        132.33        125.08        25.67 o
  14  14   8        307.52        370.96        38.26 o
 -13  15   8          5.70         -8.72        13.13 o
 -11  15   8        550.74        489.16        37.16 o
  -9  15   8        825.03        808.14        47.55 o
  -7  15   8         90.91         96.61        22.33 o
  -5  15   8       5755.87       5451.30       118.48 o
  -3  15   8       1038.86        986.36        48.37 o
  -1  15   8          6.97        -10.01        13.00 o
   1  15   8         11.54         35.07        16.99 o
   3  15   8        165.61        196.30        25.74 o
   5  15   8        955.30        889.39        40.84 o
   7  15   8         71.32         41.93        18.54 o
   9  15   8        732.54        779.78        52.28 o
  11  15   8          3.10        -15.49        17.47 o
  13  15   8        125.19        120.25        25.14 o
  15  15   8        436.60        613.24        44.28 o
 -14  16   8         20.94         28.32        13.90 o
 -12  16   8        174.39        181.41        26.08 o
 -10  16   8        667.31        716.34        48.94 o
  -8  16   8        112.37         93.33        21.24 o
  -6  16   8       2405.74       2509.29        77.23 o
  -4  16   8        181.56        253.90        30.59 o
  -2  16   8       1121.70        947.04        44.76 o
   0  16   8        228.97        270.11        36.17 o
   2  16   8         77.21         81.67        20.13 o
   4  16   8         11.89          4.82        16.10 o
   6  16   8        434.97        456.30        33.75 o
   8  16   8        823.33        868.52        49.87 o
  10  16   8        531.67        636.92        44.76 o
  12  16   8        137.86        121.06        28.16 o
  14  16   8          1.39          9.31        15.28 o
  16  16   8         52.55         47.16        17.50 o
 -15  17   8        222.20        241.80        28.82 o
 -13  17   8        858.56        885.20        48.79 o
 -11  17   8         72.54         59.51        21.02 o
  -9  17   8        754.51        744.49        49.94 o
  -7  17   8         67.00        102.51        21.15 o
  -5  17   8        587.46        650.03        40.95 o
  -3  17   8          0.06          7.60        15.15 o
  -1  17   8        949.48        885.34        44.02 o
   1  17   8        939.94        876.72        43.71 o
   3  17   8       1216.13       1276.51        51.85 o
   5  17   8        170.80        260.75        31.25 o
   7  17   8         75.08         20.27        18.51 o
   9  17   8         53.37         83.58        24.01 o
  11  17   8        154.11        123.71        24.60 o
  13  17   8         15.36          4.38        16.50 o
  15  17   8        419.42        417.79        39.08 o
  17  17   8         88.80         72.43        21.55 o
 -16  18   8         10.78        -12.16        12.75 o
 -14  18   8          5.89         -6.02        14.71 o
 -12  18   8        152.62         90.36        22.61 o
 -10  18   8        101.87        128.82        26.17 o
  -8  18   8       2485.99       2252.44        80.78 o
  -6  18   8        666.13        661.91        42.04 o
  -4  18   8       2656.15       2576.06        75.41 o
  -2  18   8        198.75        235.23        27.94 o
   0  18   8        901.55        875.40        43.89 o
   2  18   8       1369.31       1519.44        56.67 o
   4  18   8       1700.91       1620.73        64.10 o
   6  18   8         13.04         36.86        19.37 o
   8  18   8         71.78         61.20        20.49 o
  10  18   8       1140.65       1022.22        50.78 o
  12  18   8         15.33         45.73        17.41 o
  14  18   8        544.75        558.63        42.59 o
  16  18   8       1998.23       2092.45       111.48 o
  18  18   8         98.29         56.52        21.53 o
 -17  19   8         73.41         73.77        19.05 o
 -15  19   8        285.85        234.30        33.05 o
 -13  19   8         59.32         55.12        29.46 o
 -11  19   8         88.62         92.66        23.06 o
  -9  19   8          0.26          7.18        14.87 o
  -7  19   8        317.81        219.62        31.49 o
  -5  19   8        373.78        358.15        33.50 o
  -3  19   8        344.76        390.23        35.56 o
  -1  19   8        206.35        207.81        27.01 o
   1  19   8        314.34        264.41        29.44 o
   3  19   8         29.27         27.56        16.93 o
   5  19   8        180.79        150.35        25.81 o
   7  19   8        782.84        775.37        47.04 o
   9  19   8         31.61         23.67        15.17 o
  11  19   8         10.15         18.22        13.46 o
  13  19   8        813.81        920.57        51.62 o
  15  19   8         78.12        138.49        25.70 o
  17  19   8        142.02        229.76        33.73 o
  19  19   8       1336.08       1596.54        78.84 o
 -18  20   8        869.07        850.99        57.72 o
 -16  20   8        608.61        626.25        47.04 o
 -14  20   8          0.36         -7.78        24.40 o
 -12  20   8          4.65         -3.43        16.31 o
 -10  20   8        277.16        291.02        37.31 o
  -8  20   8        733.30        764.94        49.48 o
  -6  20   8        781.81        833.51        47.40 o
  -4  20   8          6.81         28.70        15.14 o
  -2  20   8        481.21        461.54        34.49 o
   0  20   8        485.06        405.85        36.82 o
   2  20   8        142.54         74.17        21.71 o
   4  20   8        251.79        243.58        32.93 o
   6  20   8          3.71         -8.01        14.39 o
   8  20   8        336.76        349.77        34.78 o
  10  20   8       1102.70       1165.34        54.76 o
  12  20   8         40.40         23.97        16.65 o
  14  20   8        725.64        921.28        86.35 o
  16  20   8         30.88         79.93        20.08 o
  18  20   8        686.47        760.81        53.97 o
  20  20   8         61.30         39.28        23.63 o
 -19  21   8        371.88        294.92        59.24 o
 -17  21   8        371.12        289.87        40.02 o
 -15  21   8          5.39         19.52        16.36 o
 -13  21   8        199.57        341.02        37.79 o
 -11  21   8         42.93         40.83        18.72 o
  -9  21   8         22.78         20.97        14.98 o
  -7  21   8         38.99         17.64        16.64 o
  -5  21   8        521.24        396.47        39.55 o
  -3  21   8         33.39         18.51        15.11 o
  -1  21   8        556.13        537.78        39.56 o
   1  21   8        320.23        365.54        37.49 o
   3  21   8        397.20        410.89        35.18 o
   5  21   8          0.00          6.07        15.72 o
   7  21   8          7.73         -8.63        15.08 o
   9  21   8        162.71        180.97        26.73 o
  11  21   8         40.72         42.95        17.29 o
  13  21   8        268.49        301.80        35.93 o
  15  21   8        136.12        177.99        34.75 o
  17  21   8        124.84        143.59        32.69 o
  19  21   8         15.80         35.58        19.56 o
  21  21   8         15.90         98.82        47.35 o
 -20  22   8        298.03        172.94        61.76 o
 -18  22   8        260.68        205.28        37.07 o
 -16  22   8          2.61        -17.25        17.25 o
 -14  22   8         18.67          5.32        29.90 o
 -12  22   8         82.97         25.23        20.79 o
 -10  22   8          6.29          5.14        16.57 o
  -8  22   8         21.85         38.30        16.94 o
  -6  22   8       1691.28       1752.25        78.13 o
  -4  22   8         24.95         30.29        15.00 o
  -2  22   8        197.16        142.77        24.28 o
   0  22   8          1.74         37.49        14.23 o
   2  22   8        727.22        741.66        46.76 o
   4  22   8        382.71        358.81        38.52 o
   6  22   8          0.15          4.77        16.85 o
   8  22   8        522.82        500.90        48.42 o
  10  22   8         41.55         48.98        17.10 o
  12  22   8        901.02        985.19        52.32 o
  14  22   8          0.19         26.01        20.58 o
  16  22   8        537.66        623.33        51.05 o
  18  22   8         89.48         72.03        28.53 o
  20  22   8        182.39        115.59        39.86 o
 -19  23   8        111.52        107.06        57.65 o
 -17  23   8        869.90        572.91        54.97 o
 -15  23   8         46.35         48.68        25.01 o
 -13  23   8          2.91         15.28        28.54 o
 -11  23   8       1440.50       1650.65        78.25 o
  -9  23   8          2.47         36.48        32.79 o
  -7  23   8          2.63         25.17        16.97 o
  -5  23   8        136.37        159.79        25.30 o
  -3  23   8         51.50         52.29        21.61 o
  -1  23   8         26.99         33.17        23.52 o
   1  23   8          3.17         13.30        15.74 o
   3  23   8         50.37         43.16        27.86 o
   5  23   8        312.56        290.77        34.19 o
   7  23   8         74.34         88.08        23.22 o
   9  23   8         19.98         67.11        24.86 o
  11  23   8         22.28        -12.00        13.94 o
  13  23   8        145.93        134.18        25.94 o
  15  23   8         10.77        -17.41        17.41 o
  17  23   8         11.77        -25.66        25.66 o
  19  23   8         13.53        -57.65        57.65 o
 -18  24   8         49.48         11.35        39.12 o
 -16  24   8         20.39        -12.96        20.22 o
 -14  24   8         29.85         26.43        28.19 o
 -12  24   8        103.17         88.42        50.03 o
 -10  24   8         82.04         81.88        31.84 o
  -8  24   8        724.23        687.99        49.06 o
  -6  24   8         46.20          3.05        22.26 o
  -4  24   8          9.44          3.99        20.11 o
  -2  24   8        132.68        104.60        25.63 o
   0  24   8        443.53        350.30        36.74 o
   2  24   8          3.90          1.92        14.28 o
   4  24   8         45.40         47.99        15.40 o
   6  24   8        307.15        317.13        34.42 o
   8  24   8         12.81          0.52        21.34 o
  10  24   8        141.96        134.62        23.96 o
  12  24   8         97.05        104.52        30.35 o
  14  24   8          0.11          9.65        27.70 o
  16  24   8        235.89        205.52        50.40 o
  18  24   8         60.85        111.17        47.35 o
 -15  25   8        893.07        867.36        70.72 o
 -13  25   8        397.24        380.14        74.42 o
 -11  25   8         55.50         45.33        21.20 o
  -9  25   8        626.11        885.19        56.55 o
  -7  25   8        335.26        380.31        57.80 o
  -5  25   8          3.35         31.01        19.76 o
  -3  25   8          0.47         22.33        28.82 o
  -1  25   8        286.03        105.91        27.41 o
   1  25   8        307.29        232.09        34.13 o
   3  25   8        165.46        145.40        24.71 o
   5  25   8        239.17        296.34        32.88 o
   7  25   8        436.82        506.39        52.83 o
   9  25   8         47.62         78.92        22.45 o
  11  25   8         31.55         35.21        17.22 o
  13  25   8          5.87         30.10        20.13 o
  15  25   8        277.03        379.92        86.64 o
  17  25   8         10.70         74.12        45.29 o
 -14  26   8        173.58        159.74        44.57 o
 -12  26   8        126.43        104.56        42.49 o
 -10  26   8        709.50        712.44        74.10 o
  -8  26   8        136.51        175.15        36.97 o
  -6  26   8        214.71        273.36        50.18 o
  -4  26   8          4.05        -15.97        15.97 o
  -2  26   8          2.61         22.78        23.39 o
   0  26   8        217.64        328.96        43.96 o
   2  26   8         26.81         41.98        17.55 o
   4  26   8         16.36         -3.42        14.47 o
   6  26   8         30.51         -9.73        15.69 o
   8  26   8         15.03          5.83        17.19 o
  10  26   8        159.52        152.97        27.84 o
  12  26   8          2.04          7.14        23.80 o
  14  26   8          5.99         -7.23        32.28 o
 -13  27   8        214.19        347.77        77.20 o
 -11  27   8         21.81          5.86        24.49 o
  -9  27   8        700.68        819.44        79.62 o
  -7  27   8         20.41        -27.92        27.97 o
  -5  27   8        194.46         91.71        26.42 o
  -3  27   8        357.78        460.69        49.25 o
  -1  27   8          1.42         12.47        22.25 o
   1  27   8          2.80        -10.99        13.99 o
   3  27   8        198.01        168.85        28.11 o
   5  27   8          1.51         36.54        17.70 o
   7  27   8         52.00         43.99        24.21 o
   9  27   8        120.16         87.98        30.83 o
  11  27   8          4.98        -14.66        66.91 o
  13  27   8        134.15        137.41        34.83 o
  -8  28   8          0.65        -22.65        45.29 o
  -6  28   8        276.23        289.39        55.61 o
  -4  28   8         33.57         11.24        26.65 o
  -2  28   8         32.17         74.66        25.38 o
   0  28   8         29.03         30.52        22.58 o
   2  28   8         25.68         21.60        24.03 o
   4  28   8        309.05        319.96        35.41 o
   6  28   8        140.97        113.01        43.05 o
   8  28   8         15.13         24.54        25.14 o
  10  28   8          0.12         79.06        35.62 o
  -1  29   8        150.01        172.94        70.00 o
   1  29   8         23.15          9.97        25.49 o
   3  29   8         39.24         35.94        20.23 o
   5  29   8        150.60        123.20        29.20 o
   7  29   8        438.21        257.35        80.29 o
   4  30   8         29.21        -12.35        39.12 o
   0   1   9          7.26         11.59        16.95 o
  -1   2   9         47.47         18.11        17.74 o
   1   2   9        512.74        520.88        37.90 o
  -2   3   9       2711.21       2696.24        77.10 o
   0   3   9          3.40         -7.46        17.44 o
   2   3   9        408.85        439.75        35.08 o
  -3   4   9         21.13         25.79        19.47 o
  -1   4   9         30.89         -7.50        15.59 o
   1   4   9          1.60        -13.98        13.98 o
   3   4   9         18.94         -3.91        19.71 o
  -4   5   9       5179.46       5152.94       121.74 o
  -2   5   9          5.93         -0.58        16.10 o
   0   5   9          3.22        -14.97        14.97 o
   2   5   9         82.96         61.59        28.69 o
   4   5   9         10.95         -9.52        18.56 o
  -5   6   9         44.86         42.34        20.03 o
  -3   6   9          0.01         11.71        22.01 o
  -1   6   9         18.86         23.19        16.84 o
   1   6   9         19.33         20.27        21.23 o
   3   6   9        382.38        439.27        39.42 o
   5   6   9       2473.05       2492.75        75.26 o
  -6   7   9       1016.01       1063.85        50.80 o
  -4   7   9       3934.50       3910.10        95.95 o
  -2   7   9        132.28        103.40        26.57 o
   0   7   9        586.46        605.17        43.58 o
   2   7   9        126.34        130.41        28.45 o
   4   7   9        704.13        809.82        51.33 o
   6   7   9       2012.14       2046.41        69.12 o
  -7   8   9       2652.61       2650.43        82.87 o
  -5   8   9        699.87        613.38        40.50 o
  -3   8   9        214.47        298.14        32.71 o
  -1   8   9          1.99         -9.52        19.71 o
   1   8   9       1039.07       1065.46        59.03 o
   3   8   9         34.89         78.02        21.68 o
   5   8   9        417.62        441.05        37.56 o
   7   8   9        231.46        218.47        30.00 o
  -8   9   9         58.07         69.37        20.24 o
  -6   9   9        441.99        459.76        39.19 o
  -4   9   9         41.39         44.04        20.31 o
  -2   9   9        161.20        160.87        30.74 o
   0   9   9          8.16         22.07        18.46 o
   2   9   9        611.73        647.75        41.50 o
   4   9   9       1514.32       1463.52        58.49 o
   6   9   9        708.54        754.34        44.06 o
   8   9   9        973.82        910.06        47.22 o
  -9  10   9       1474.98       1511.10        60.87 o
  -7  10   9        388.22        429.96        39.12 o
  -5  10   9         18.49         20.92        18.91 o
  -3  10   9       1653.60       1604.42        65.61 o
  -1  10   9       4921.01       4629.36       106.64 o
   1  10   9        659.44        690.45        60.32 o
   3  10   9        104.90         91.75        22.45 o
   5  10   9       1881.97       2040.99        69.45 o
   7  10   9       1053.62       1051.62        51.49 o
   9  10   9        359.73        340.18        37.22 o
 -10  11   9        494.60        535.39        38.27 o
  -8  11   9        245.81        268.34        33.27 o
  -6  11   9        519.51        553.99        43.10 o
  -4  11   9        267.71        293.23        37.82 o
  -2  11   9        570.73        549.99        38.32 o
   0  11   9        327.08        250.99        29.52 o
   2  11   9        134.67        111.00        25.27 o
   4  11   9        793.41        890.55        47.03 o
   6  11   9          0.01         28.76        18.43 o
   8  11   9       3014.08       3097.42        87.85 o
  10  11   9          3.08          5.51        17.02 o
 -11  12   9         43.72         34.65        20.15 o
  -9  12   9        181.43        177.33        27.06 o
  -7  12   9        214.96        216.62        31.37 o
  -5  12   9       1834.67       1895.28        73.32 o
  -3  12   9         12.69         38.17        17.31 o
  -1  12   9        296.96        224.01        30.02 o
   1  12   9        287.15        196.83        28.91 o
   3  12   9         32.50        -14.69        14.69 o
   5  12   9       3326.33       3268.46        89.95 o
   7  12   9       1780.85       1767.87        66.01 o
   9  12   9        521.19        518.75        39.74 o
  11  12   9          0.95          6.98        18.18 o
 -12  13   9        278.99        319.43        34.22 o
 -10  13   9        236.39        230.05        33.02 o
  -8  13   9         78.35         67.29        23.41 o
  -6  13   9         45.64         52.71        21.89 o
  -4  13   9       1843.77       1774.46        65.48 o
  -2  13   9        479.90        437.65        35.22 o
   0  13   9       1100.96       1101.56        53.57 o
   2  13   9       1485.33       1472.15        60.23 o
   4  13   9        942.57       1151.01        53.17 o
   6  13   9        378.91        325.81        36.78 o
   8  13   9        452.84        469.39        38.82 o
  10  13   9         25.87         90.45        25.02 o
  12  13   9         13.11        -10.61        17.43 o
 -13  14   9       1075.54       1090.40        55.98 o
 -11  14   9         91.02         35.50        20.43 o
  -9  14   9       1366.64       1311.52        61.89 o
  -7  14   9       1106.32       1156.58        57.87 o
  -5  14   9        260.72        268.16        31.35 o
  -3  14   9         70.35         69.87        23.65 o
  -1  14   9        287.59        299.72        34.25 o
   1  14   9         82.50         41.27        17.73 o
   3  14   9         24.93          4.76        24.53 o
   5  14   9       4304.57       4156.92       104.39 o
   7  14   9        521.35        504.95        40.35 o
   9  14   9          0.39         27.49        17.18 o
  11  14   9        226.34        245.09        36.37 o
  13  14   9        126.28        121.61        24.38 o
 -14  15   9        327.60        411.37        49.21 o
 -12  15   9         25.07         24.15        19.37 o
 -10  15   9         11.46         -1.20        15.96 o
  -8  15   9        447.07        475.24        39.53 o
  -6  15   9        402.03        346.14        33.99 o
  -4  15   9          2.41          1.86        14.69 o
  -2  15   9        435.94        429.25        48.15 o
   0  15   9         72.47         68.94        17.88 o
   2  15   9          2.30          1.74        14.33 o
   4  15   9        656.12        697.29        45.99 o
   6  15   9         75.33         84.47        21.81 o
   8  15   9          4.89        -11.28        20.83 o
  10  15   9        881.63        949.75        56.99 o
  12  15   9        231.27        315.12        37.00 o
  14  15   9          9.75         17.75        14.24 o
 -15  16   9        140.38        112.25        26.83 o
 -13  16   9          0.06         -7.90        15.89 o
 -11  16   9         38.77         57.12        21.06 o
  -9  16   9        300.39        289.38        35.33 o
  -7  16   9          2.05          9.82        14.33 o
  -5  16   9       1146.86       1183.43        53.67 o
  -3  16   9          4.17          5.50        14.21 o
  -1  16   9        238.52        217.47        36.57 o
   1  16   9         54.59         62.56        17.86 o
   3  16   9       1991.75       1857.47        63.48 o
   5  16   9        869.71        923.49        58.99 o
   7  16   9        282.07        246.05        33.54 o
   9  16   9         54.06         92.80        23.52 o
  11  16   9         17.47         -6.81        19.77 o
  13  16   9       1213.64       1256.61        61.38 o
  15  16   9        220.49        286.19        32.92 o
 -16  17   9          0.11         42.09        24.32 o
 -14  17   9         70.11        110.38        27.40 o
 -12  17   9         15.50         37.94        20.35 o
 -10  17   9        110.41        137.41        29.15 o
  -8  17   9         34.03         20.69        14.60 o
  -6  17   9        174.36        119.06        23.18 o
  -4  17   9       1244.81       1165.37        53.07 o
  -2  17   9        206.49        188.42        26.42 o
   0  17   9         30.42         51.14        17.21 o
   2  17   9         34.90         31.67        18.19 o
   4  17   9         76.62         68.78        27.04 o
   6  17   9        170.06        155.23        32.98 o
   8  17   9          4.95         -6.14        17.65 o
  10  17   9        173.50        241.62        33.90 o
  12  17   9        205.04        234.93        34.26 o
  14  17   9        295.71        329.75        34.17 o
  16  17   9         66.35         54.67        26.72 o
 -17  18   9        483.63        526.95        60.72 o
 -15  18   9         29.17          6.93        27.72 o
 -13  18   9         53.92         89.66        25.02 o
 -11  18   9        191.13        119.08        30.98 o
  -9  18   9         21.08         51.05        22.47 o
  -7  18   9         12.98         13.98        14.80 o
  -5  18   9        516.04        545.44        38.12 o
  -3  18   9        227.07        228.40        29.09 o
  -1  18   9         27.55         20.48        12.80 o
   1  18   9          0.32         18.20        16.46 o
   3  18   9        932.05        802.37        45.04 o
   5  18   9        164.62        137.77        24.27 o
   7  18   9          7.73         54.73        19.53 o
   9  18   9        105.45        148.71        37.60 o
  11  18   9         24.59         48.83        17.34 o
  13  18   9         23.50         -1.68        17.07 o
  15  18   9         57.62        109.36        24.20 o
  17  18   9         97.62         70.45        23.09 o
 -18  19   9        218.23        151.55        41.92 o
 -16  19   9         85.25         35.02        27.33 o
 -14  19   9         71.31         58.42        23.24 o
 -12  19   9        587.36        574.70        59.74 o
 -10  19   9         17.91         10.30        18.11 o
  -8  19   9        134.15        145.06        26.25 o
  -6  19   9        764.79        700.61        44.77 o
  -4  19   9        232.73        242.96        29.03 o
  -2  19   9          5.73         -9.31        14.36 o
   0  19   9        974.37        973.90        46.14 o
   2  19   9        315.45        347.29        33.80 o
   4  19   9        228.31        270.45        35.69 o
   6  19   9       1544.16       1432.12        71.14 o
   8  19   9          1.08         50.52        19.10 o
  10  19   9        495.86        638.44        45.21 o
  12  19   9        229.35        343.18        53.11 o
  14  19   9        537.05        701.12        52.60 o
  16  19   9       1466.05       1681.24        83.96 o
  18  19   9         45.02         44.14        22.95 o
 -17  20   9        664.49        691.34        57.91 o
 -15  20   9         69.76         45.19        41.35 o
 -13  20   9        325.26        485.18        52.98 o
 -11  20   9        301.70        302.35        35.66 o
  -9  20   9        302.80        258.50        36.11 o
  -7  20   9        743.96        596.74        45.27 o
  -5  20   9         12.03         15.81        33.90 o
  -3  20   9         33.89         38.68        13.25 o
  -1  20   9         34.90         68.37        16.88 o
   1  20   9         42.00         83.45        23.14 o
   3  20   9       1000.14       1094.08        56.76 o
   5  20   9        511.03        564.94        40.35 o
   7  20   9        242.32        161.31        34.75 o
   9  20   9          1.97         69.52        19.56 o
  11  20   9          7.32          3.10        18.28 o
  13  20   9          7.41         22.49        17.06 o
  15  20   9         52.32         68.98        23.59 o
  17  20   9          2.49         18.09        20.23 o
 -16  21   9        306.47        197.54        41.39 o
 -14  21   9        530.65        595.88        58.53 o
 -12  21   9         94.65         50.36        20.96 o
 -10  21   9        368.38        330.53        37.65 o
  -8  21   9         23.93        -17.78        17.78 o
  -6  21   9        238.54        259.99        34.84 o
  -4  21   9         27.35         37.83        20.40 o
  -2  21   9         60.81          8.58        14.29 o
   0  21   9         12.02         -4.91        18.70 o
   2  21   9         10.24         -7.84        22.91 o
   4  21   9        152.49        174.13        29.97 o
   6  21   9        158.29        143.13        25.18 o
   8  21   9        102.39        100.58        25.97 o
  10  21   9          0.64        -12.16        20.87 o
  12  21   9         36.44          3.46        18.06 o
  14  21   9        671.07        812.62        52.62 o
  16  21   9        273.54        230.32        40.51 o
  18  21   9         63.55          6.18        37.06 o
 -15  22   9        145.94         80.21        34.47 o
 -13  22   9         19.01         32.05        22.69 o
 -11  22   9         23.96          0.37        24.46 o
  -9  22   9        343.34        394.42        38.48 o
  -7  22   9         12.98         37.31        18.61 o
  -5  22   9        512.99        520.76        44.46 o
  -3  22   9         11.53         29.60        24.21 o
  -1  22   9         48.75         27.91        20.71 o
   1  22   9          9.88         44.70        17.68 o
   3  22   9        541.94        587.08        41.23 o
   5  22   9        158.03        259.87        40.97 o
   7  22   9         13.05          7.72        18.68 o
   9  22   9        220.83        231.13        34.60 o
  11  22   9          1.96        -11.58        16.03 o
  13  22   9          7.79         29.61        23.61 o
  15  22   9         83.54        148.56        31.90 o
  17  22   9        111.11         92.24        41.45 o
 -14  23   9         13.85         64.30        32.07 o
 -12  23   9        276.09        255.09        39.93 o
 -10  23   9         57.59         40.73        22.73 o
  -8  23   9        271.55        292.72        64.20 o
  -6  23   9        304.06        299.54        40.51 o
  -4  23   9         80.17        140.27        32.99 o
  -2  23   9          0.00         19.58        18.43 o
   0  23   9        691.83        723.79        50.50 o
   2  23   9          0.14         -0.13        15.99 o
   4  23   9        221.37        146.59        26.81 o
   6  23   9          9.59         -3.17        15.19 o
   8  23   9         40.81         29.50        20.08 o
  10  23   9          9.29         34.46        26.47 o
  12  23   9          9.97         17.24        23.61 o
  14  23   9        767.08        839.38       119.73 o
 -13  24   9         67.30          8.78        33.05 o
 -11  24   9        116.24        143.75        38.05 o
  -9  24   9         42.94         -7.39        17.37 o
  -7  24   9        202.66        177.71        38.65 o
  -5  24   9         77.28         -6.80        30.12 o
  -3  24   9         57.11         46.05        28.07 o
  -1  24   9        302.12        318.97        36.97 o
   1  24   9         38.48         62.39        18.46 o
   3  24   9          4.95         -2.15        16.46 o
   5  24   9        161.00        129.60        25.68 o
   7  24   9        293.36        351.32        54.79 o
   9  24   9          2.38         -1.15        19.37 o
  11  24   9         19.35         26.11        30.12 o
  13  24   9         70.13         20.41        41.18 o
 -12  25   9          0.02        -22.53        22.53 o
 -10  25   9         26.81         66.54        26.55 o
  -8  25   9          0.00        -18.80        24.55 o
  -6  25   9          0.00         -9.53        37.15 o
  -4  25   9         85.57         39.88        28.71 o
  -2  25   9         38.04         21.04        20.26 o
   0  25   9         14.49          0.09        18.03 o
   2  25   9          1.23         20.34        16.20 o
   4  25   9          4.68         -8.02        24.88 o
   6  25   9         71.96        104.67        25.22 o
   8  25   9          5.12        -18.42        18.42 o
  10  25   9         19.02         98.82        45.29 o
 -11  26   9          5.83        -35.00        35.00 o
  -9  26   9         12.49        140.00        74.12 o
  -7  26   9         73.60         21.04        29.82 o
  -5  26   9         11.93        -24.71        24.75 o
  -3  26   9        144.76        101.50        30.59 o
  -1  26   9         27.55         39.00        20.67 o
   1  26   9          9.53         19.48        17.17 o
   3  26   9         26.59         62.00        22.16 o
   5  26   9          0.66          4.45        23.79 o
   7  26   9         62.66         50.80        37.13 o
   9  26   9        482.25        678.67       132.79 o
  -4  27   9          1.60         47.35        43.23 o
  -2  27   9         15.56         41.18        30.07 o
   0  27   9         74.63         87.02        28.41 o
   2  27   9        224.63        247.12        49.38 o
   4  27   9        146.66        153.67        36.94 o
   6  27   9          0.30        -12.49        24.75 o
   8  27   9         40.55         68.24        33.32 o
   1  28   9         26.16        -10.29        57.65 o
   3  28   9        685.74        728.81       109.12 o
   1   1  10         26.64        -14.54        16.23 o
   0   2  10          6.95         10.64        16.83 o
   2   2  10        878.57        916.11        48.98 o
  -1   3  10       1344.63       1443.51        59.81 o
   1   3  10         15.62         15.06        19.68 o
   3   3  10        116.51        114.84        30.85 o
  -2   4  10         40.89         30.27        22.63 o
   0   4  10          6.24        -15.20        17.99 o
   2   4  10          0.17         23.46        22.08 o
   4   4  10         73.56         56.66        22.95 o
  -3   5  10        678.63        635.39        46.42 o
  -1   5  10         17.41         50.25        27.38 o
   1   5  10        164.46        207.19        34.85 o
   3   5  10         73.57         59.89        23.29 o
   5   5  10        133.98        172.09        31.00 o
  -4   6  10       1920.25       2040.24        77.51 o
  -2   6  10          4.18          2.87        21.77 o
   0   6  10        850.29        964.12        60.85 o
   2   6  10        146.81        135.12        29.06 o
   4   6  10         99.25         88.49        26.25 o
   6   6  10         74.20         70.39        23.72 o
  -5   7  10         20.93         14.87        21.71 o
  -3   7  10       1227.10       1153.11        66.22 o
  -1   7  10         57.06          0.15        21.75 o
   1   7  10        298.74        269.12        38.32 o
   3   7  10       2346.50       2432.36        85.29 o
   5   7  10        152.69         89.61        34.52 o
   7   7  10          0.12        -15.64        15.64 o
  -6   8  10        342.81        365.69        40.25 o
  -4   8  10        125.77        202.16        36.04 o
  -2   8  10         94.24        113.76        29.85 o
   0   8  10       1143.33       1143.71        65.71 o
   2   8  10        913.98       1021.81        56.11 o
   4   8  10          4.69         13.86        18.19 o
   6   8  10        601.60        568.40        46.46 o
   8   8  10        413.84        440.44        40.15 o
  -7   9  10          4.61         35.02        27.38 o
  -5   9  10       1187.61       1171.95        65.17 o
  -3   9  10        583.37        572.62        51.72 o
  -1   9  10         35.64         13.66        21.32 o
   1   9  10       1432.61       1497.78        74.56 o
   3   9  10       3188.11       3290.13        99.85 o
   5   9  10        924.01        942.43        52.92 o
   7   9  10         94.41         66.36        19.60 o
   9   9  10         40.18         33.06        15.59 o
  -8  10  10        123.36        142.25        26.91 o
  -6  10  10       1378.09       1454.97        71.77 o
  -4  10  10          0.09         -7.84        20.87 o
  -2  10  10         42.08         34.08        24.54 o
   0  10  10         35.94         17.07        24.31 o
   2  10  10          8.46         12.29        20.36 o
   4  10  10          0.00          2.55        19.21 o
   6  10  10         61.74         57.96        18.37 o
   8  10  10        679.44        715.50        43.52 o
  10  10  10        355.80        427.88        36.24 o
  -9  11  10          0.31         -1.37        14.91 o
  -7  11  10         93.55         90.12        21.69 o
  -5  11  10        510.26        599.03        50.42 o
  -3  11  10        519.02        533.54        48.72 o
  -1  11  10         45.47         21.48        22.35 o
   1  11  10       1454.43       1496.86        73.70 o
   3  11  10       1985.68       2202.61        89.16 o
   5  11  10          0.75        -14.30        14.30 o
   7  11  10        439.33        412.07        35.10 o
   9  11  10        205.78        205.49        29.77 o
  11  11  10          0.02         10.34        15.77 o
 -10  12  10          7.32         32.42        17.32 o
  -8  12  10         21.61         20.48        20.55 o
  -6  12  10       1015.22       1057.39        55.70 o
  -4  12  10         25.71          5.39        21.60 o
  -2  12  10         28.98         19.27        20.39 o
   0  12  10        521.66        605.97        51.96 o
   2  12  10        310.59        391.60        47.72 o
   4  12  10        532.65        589.09        43.51 o
   6  12  10         14.47         38.94        16.24 o
   8  12  10         63.93         48.08        20.88 o
  10  12  10        670.14        660.50        42.00 o
  12  12  10        178.19        248.98        35.99 o
 -11  13  10         24.58         13.92        17.49 o
  -9  13  10        435.56        391.97        36.88 o
  -7  13  10         71.16          7.07        26.14 o
  -5  13  10         13.09         24.29        16.59 o
  -3  13  10        120.64         95.42        49.11 o
  -1  13  10        136.16        111.06        28.40 o
   1  13  10       4384.57       4226.04       127.24 o
   3  13  10        875.63        895.61        51.97 o
   5  13  10        179.07        280.32        34.72 o
   7  13  10        222.40        157.44        25.94 o
   9  13  10        400.40        459.43        39.80 o
  11  13  10          0.02         30.61        22.60 o
  13  13  10        119.57        167.23        34.24 o
 -12  14  10        247.32        210.41        43.07 o
 -10  14  10         39.99         32.69        27.05 o
  -8  14  10         10.21         20.11        16.58 o
  -6  14  10         32.46         21.52        17.04 o
  -4  14  10        843.68        717.77        47.17 o
  -2  14  10        260.35        208.00        32.26 o
   0  14  10        560.86        652.11        50.95 o
   2  14  10        124.10        120.12        24.17 o
   4  14  10          4.98         19.99        28.85 o
   6  14  10        143.26        123.03        22.38 o
   8  14  10        190.37        164.47        24.50 o
  10  14  10        138.64        134.55        29.10 o
  12  14  10        400.62        366.99        35.69 o
  14  14  10          0.24        -11.68        16.92 o
 -13  15  10         24.79         35.46        28.57 o
 -11  15  10        241.12        270.18        42.11 o
  -9  15  10          8.52         65.84        22.25 o
  -7  15  10        504.02        579.37        40.37 o
  -5  15  10          6.42          6.01        19.94 o
  -3  15  10          0.09         35.34        16.69 o
  -1  15  10        841.95        794.30        53.30 o
   1  15  10        797.55        811.13        48.31 o
   3  15  10        119.66         59.43        20.18 o
   5  15  10        234.33        239.02        33.82 o
   7  15  10         58.88         89.18        19.24 o
   9  15  10         23.15          7.98        24.71 o
  11  15  10          0.10         20.12        18.19 o
  13  15  10        414.63        472.83        68.44 o
  15  15  10        388.83        363.35        51.70 o
 -14  16  10         12.96         -6.99        22.32 o
 -12  16  10          0.05         -1.22        20.02 o
 -10  16  10         49.75         73.18        23.18 o
  -8  16  10        620.54        760.20        60.08 o
  -6  16  10         10.33        -14.34        14.34 o
  -4  16  10        683.54        712.90        49.32 o
  -2  16  10         11.89          1.84        14.70 o
   0  16  10        425.64        439.24        42.43 o
   2  16  10        287.31        281.60        33.29 o
   4  16  10        442.06        552.94        40.88 o
   6  16  10       1164.91       1119.24        62.92 o
   8  16  10         12.41        -14.50        17.82 o
  10  16  10        140.84        125.94        27.06 o
  12  16  10        224.48        175.14        29.76 o
  14  16  10        399.63        484.71        42.75 o
  16  16  10         66.23        140.46        32.74 o
 -15  17  10         15.88         21.28        23.48 o
 -13  17  10         55.55         25.60        22.28 o
 -11  17  10         32.62        -15.10        19.24 o
  -9  17  10        355.98        322.98        55.94 o
  -7  17  10         52.62         67.49        27.23 o
  -5  17  10        415.08        438.37        40.80 o
  -3  17  10        245.35        236.09        30.02 o
  -1  17  10        811.04        890.91        70.67 o
   1  17  10         20.23         28.73        21.01 o
   3  17  10         82.49        134.36        24.12 o
   5  17  10         19.32         16.53        26.56 o
   7  17  10         39.16         79.59        21.68 o
   9  17  10        333.30        305.27        40.13 o
  11  17  10          0.03         12.49        17.36 o
  13  17  10        137.61        121.72        25.29 o
  15  17  10       1564.08       1838.86        86.06 o
  17  17  10        106.66         79.26        53.86 o
 -16  18  10        134.13        157.21        58.22 o
 -14  18  10         22.17         71.54        27.43 o
 -12  18  10          5.94         93.76        25.28 o
 -10  18  10          5.34         12.15        35.43 o
  -8  18  10         87.49         62.20        24.94 o
  -6  18  10         13.94         52.51        23.02 o
  -4  18  10         16.59         68.12        17.35 o
  -2  18  10         42.58         63.25        20.23 o
   0  18  10         93.09         91.18        21.97 o
   2  18  10         12.21         19.40        34.91 o
   4  18  10       1030.40       1237.50        69.39 o
   6  18  10        188.73        261.20        41.72 o
   8  18  10        203.90        182.38        37.61 o
  10  18  10         99.98         90.84        25.23 o
  12  18  10         53.90         22.22        16.82 o
  14  18  10        159.48        112.75        25.54 o
  16  18  10        430.08        523.16        83.38 o
 -15  19  10        193.30        366.47       140.00 o
 -13  19  10         33.14         44.11        22.99 o
 -11  19  10         38.12         84.32        27.58 o
  -9  19  10        720.03        807.15        81.33 o
  -7  19  10         29.89        126.20        36.82 o
  -5  19  10        193.70        200.19        40.89 o
  -3  19  10        105.52         52.15        16.47 o
  -1  19  10         52.92         37.51        13.23 o
   1  19  10        641.69        680.09        48.16 o
   3  19  10        279.70        296.91        48.96 o
   5  19  10        739.88        626.71        54.63 o
   7  19  10         49.19         34.02        22.98 o
   9  19  10         29.22          9.60        23.17 o
  11  19  10        333.04        289.86        35.55 o
  13  19  10        599.48        616.11        49.75 o
  15  19  10          0.23         36.11        24.66 o
 -14  20  10          1.42         -9.58        30.67 o
 -12  20  10         19.02          1.75        22.53 o
 -10  20  10        156.95        216.38        41.19 o
  -8  20  10        275.06        358.42        50.42 o
  -6  20  10        126.81        252.59        36.67 o
  -4  20  10        104.13         72.90        16.73 o
  -2  20  10          0.32         -3.96        18.59 o
   0  20  10          0.44        -16.16        16.16 o
   2  20  10          4.06        -17.83        17.83 o
   4  20  10         87.37         91.50        26.21 o
   6  20  10        201.83        160.02        42.67 o
   8  20  10         45.28        -19.39        19.39 o
  10  20  10        153.04        120.69        34.37 o
  12  20  10          3.97         45.58        19.42 o
  14  20  10        241.36        346.85        75.18 o
  16  20  10        158.73        101.93        39.22 o
 -13  21  10        162.45        197.64        67.94 o
 -11  21  10         33.43         16.56        34.77 o
  -9  21  10        757.62        879.58        64.44 o
  -7  21  10        705.40        877.89        62.92 o
  -5  21  10         79.73         18.85        21.47 o
  -3  21  10        247.08        303.75        44.73 o
  -1  21  10         48.90         57.55        18.87 o
   1  21  10          1.98        -15.85        15.85 o
   3  21  10        105.98         54.85        37.54 o
   5  21  10        378.47        403.75        48.87 o
   7  21  10        547.98        603.22        54.88 o
   9  21  10         17.40         62.54        25.64 o
  11  21  10          2.57         32.56        23.07 o
  13  21  10         69.88        179.59        60.30 o
 -10  22  10         88.66        100.77        76.18 o
  -8  22  10        126.66        132.50        29.00 o
  -6  22  10          0.43         -8.79        18.03 o
  -4  22  10         14.25         12.08        18.07 o
  -2  22  10         41.82         43.14        22.58 o
   0  22  10        239.72        184.81        27.86 o
   2  22  10        183.98        214.17        42.13 o
   4  22  10         20.41         49.06        25.51 o
   6  22  10          3.63        -22.13        22.13 o
   8  22  10         70.02         55.93        25.47 o
  10  22  10        192.23        152.18        38.78 o
  -9  23  10          4.50         -1.73        41.33 o
  -7  23  10        158.83        120.52        42.20 o
  -5  23  10        262.19        306.10        55.94 o
  -3  23  10         45.51         52.44        21.36 o
  -1  23  10          1.87         19.11        20.59 o
   1  23  10         18.12         43.50        19.20 o
   3  23  10         62.61         24.86        35.40 o
   5  23  10        272.97        275.62        45.83 o
   7  23  10        496.04        560.49        60.99 o
   9  23  10         40.34        -59.71        59.71 o
  -8  24  10         46.23          6.25        40.15 o
  -6  24  10         16.82         14.10        27.55 o
  -4  24  10         33.59         33.19        30.16 o
  -2  24  10          4.58        -13.36        24.46 o
   0  24  10         88.83         99.92        34.27 o
   2  24  10         46.06         35.43        27.54 o
   4  24  10          5.05          4.62        29.30 o
   6  24  10          0.05        -10.29        41.18 o
  -5  25  10          0.19         16.47        41.18 o
  -3  25  10          4.51         66.27        35.00 o
  -1  25  10       1156.22       1539.84       120.35 o
   1  25  10         49.87         61.33        24.96 o
   3  25  10         45.16        -33.09        48.38 o
   0   1  11        172.82        194.41        30.32 o
  -1   2  11          2.57         10.25        17.84 o
   1   2  11         40.96         42.28        20.37 o
  -2   3  11       1479.13       1517.06        68.84 o
   0   3  11        442.93        485.19        48.45 o
   2   3  11        292.18        215.55        35.78 o
  -3   4  11         15.06        -12.81        19.80 o
  -1   4  11        349.64        447.49        45.93 o
   1   4  11        451.42        478.36        50.50 o
   3   4  11        882.66        962.20        70.77 o
  -4   5  11         39.66          6.29        18.93 o
  -2   5  11        693.32        644.19        52.00 o
   0   5  11        128.45        131.52        33.95 o
   2   5  11        262.42        278.56        34.85 o
   4   5  11        119.01        118.58        33.43 o
  -5   6  11          0.01        -16.03        16.03 o
  -3   6  11         44.12         52.81        21.81 o
  -1   6  11        481.83        385.20        48.00 o
   1   6  11       1200.03       1409.10        72.97 o
   3   6  11        215.15        277.22        38.81 o
   5   6  11        154.56        173.64        30.03 o
  -6   7  11        167.52        147.34        31.67 o
  -4   7  11         59.52         70.60        25.19 o
  -2   7  11        240.50        351.56        43.97 o
   0   7  11       1098.49       1143.12        76.78 o
   2   7  11        455.78        556.21        49.67 o
   4   7  11        984.61       1056.12        75.96 o
   6   7  11         43.36         43.57        20.57 o
  -7   8  11         64.90         44.88        19.89 o
  -5   8  11        187.80        242.89        34.90 o
  -3   8  11         19.03          6.37        16.66 o
  -1   8  11        298.03        284.63        39.29 o
   1   8  11          8.31         58.93        21.99 o
   3   8  11       1652.95       1611.10        79.03 o
   5   8  11        832.86        869.07        53.79 o
   7   8  11         40.50         50.01        28.73 o
  -8   9  11          1.69         13.19        26.70 o
  -6   9  11        103.69        106.48        28.70 o
  -4   9  11          0.23         -0.32        23.32 o
  -2   9  11        159.32         79.94        29.36 o
   0   9  11       1476.74       1533.95        75.93 o
   2   9  11          3.91        -20.72        20.72 o
   4   9  11        180.30        200.13        36.64 o
   6   9  11         21.47         16.47        18.15 o
   8   9  11        278.47        237.74        38.10 o
  -9  10  11         19.93          0.47        42.66 o
  -7  10  11        171.46        182.72        32.31 o
  -5  10  11        884.40        939.55        59.35 o
  -3  10  11         57.99         23.18        20.26 o
  -1  10  11         24.42         17.35        18.42 o
   1  10  11         63.71         79.29        23.99 o
   3  10  11        357.69        365.18        45.86 o
   5  10  11         44.00         55.01        22.18 o
   7  10  11        517.30        592.30        44.08 o
   9  10  11          2.95         11.07        17.84 o
 -10  11  11        134.92        204.41        32.97 o
  -8  11  11        184.05        263.92        38.59 o
  -6  11  11         32.45         49.27        20.62 o
  -4  11  11        160.07        106.85        25.67 o
  -2  11  11        881.33       1010.09        61.61 o
   0  11  11        980.36       1105.19        64.36 o
   2  11  11        608.14        637.67        50.55 o
   4  11  11       1070.87       1285.07        69.56 o
   6  11  11          7.80         50.61        21.03 o
   8  11  11         42.66         96.48        22.06 o
  10  11  11        195.72        107.00        25.18 o
 -11  12  11         19.15         -1.66        31.25 o
  -9  12  11        151.57        263.86        35.75 o
  -7  12  11        225.82        213.83        34.81 o
  -5  12  11        102.78         70.70        33.81 o
  -3  12  11         71.86         55.94        42.45 o
  -1  12  11         12.80         59.96        20.66 o
   1  12  11         69.34         83.03        24.14 o
   3  12  11        445.80        530.00        54.15 o
   5  12  11        586.80        592.30        47.04 o
   7  12  11        267.54        349.14        46.19 o
   9  12  11         17.22        -12.57        14.61 o
  11  12  11        362.80        423.29        46.20 o
 -12  13  11          0.08        -13.79        18.20 o
 -10  13  11        163.34        110.33        31.24 o
  -8  13  11        271.14        424.02        45.11 o
  -6  13  11         54.09        112.60        27.72 o
  -4  13  11         22.95         11.30        21.33 o
  -2  13  11         55.86         40.37        21.50 o
   0  13  11        123.14        126.45        27.16 o
   2  13  11        188.57        204.86        33.17 o
   4  13  11         37.03         23.30        23.17 o
   6  13  11       1095.45       1135.38        75.49 o
   8  13  11         49.18         67.63        19.87 o
  10  13  11          0.85        -13.87        18.11 o
  12  13  11         66.58        113.26        27.27 o
 -13  14  11         44.00         56.55        25.84 o
 -11  14  11         22.79         57.79        23.02 o
  -9  14  11         46.21         45.91        25.06 o
  -7  14  11          4.16        -20.44        20.44 o
  -5  14  11         26.33         43.96        24.81 o
  -3  14  11         95.87         63.69        21.71 o
  -1  14  11        496.08        587.86        55.87 o
   1  14  11         14.12         -3.87        28.51 o
   3  14  11         46.89         24.21        20.88 o
   5  14  11        196.27        326.04        38.54 o
   7  14  11         23.93         17.35        22.53 o
   9  14  11        183.26        149.23        29.94 o
  11  14  11        144.61        144.77        42.06 o
  13  14  11         24.64         56.62        24.90 o
 -14  15  11        509.62        631.44       107.06 o
 -12  15  11        263.55        239.72        42.20 o
 -10  15  11         62.78          5.61        30.41 o
  -8  15  11         15.28         42.03        22.67 o
  -6  15  11         67.07         46.07        25.01 o
  -4  15  11         32.09          3.76        16.82 o
  -2  15  11        158.76         83.87        28.85 o
   0  15  11         14.67          1.85        20.10 o
   2  15  11          1.53        -17.32        21.02 o
   4  15  11         80.38        142.41        26.58 o
   6  15  11        106.42        104.34        29.02 o
   8  15  11         20.29         63.75        24.46 o
  10  15  11         12.79         15.86        20.31 o
  12  15  11        119.48        171.29        33.36 o
  14  15  11        107.05        168.98        46.89 o
 -15  16  11         59.90         67.94        43.23 o
 -13  16  11          2.34          3.17        34.72 o
 -11  16  11        115.38         83.53        34.47 o
  -9  16  11         22.32         56.98        21.70 o
  -7  16  11        576.78        637.17        55.60 o
  -5  16  11        402.00        534.89        49.23 o
  -3  16  11         67.43         39.82        24.29 o
  -1  16  11        392.90        367.17        42.69 o
   1  16  11        726.74        722.38        54.01 o
   3  16  11         54.63         21.14        25.93 o
   5  16  11        114.28        137.81        32.27 o
   7  16  11        190.70        149.42        27.23 o
   9  16  11        228.69        236.26        40.51 o
  11  16  11         48.90         63.43        20.21 o
  13  16  11        182.41        216.20        61.23 o
  15  16  11        485.20        583.44        73.56 o
 -14  17  11          1.65         24.71        35.00 o
 -12  17  11         33.11        127.47        33.51 o
 -10  17  11         32.85         32.24        20.48 o
  -8  17  11         15.50         22.71        30.53 o
  -6  17  11          0.96         28.14        21.06 o
  -4  17  11        125.80        123.90        28.05 o
  -2  17  11          0.14          4.04        25.93 o
   0  17  11        186.50        173.94        32.54 o
   2  17  11        108.30        200.03        33.18 o
   4  17  11        376.73        485.60        63.53 o
   6  17  11          1.41         21.48        23.17 o
   8  17  11         11.73        -15.91        32.17 o
  10  17  11         58.01         52.02        35.15 o
  12  17  11          4.45         22.92        36.85 o
  14  17  11         11.84         30.59        98.82 o
 -13  18  11         35.89        144.12        53.53 o
 -11  18  11         42.33         99.11        35.02 o
  -9  18  11          0.36         60.03        27.10 o
  -7  18  11         36.50         61.13        35.27 o
  -5  18  11        226.55        277.80        52.31 o
  -3  18  11         12.87         43.65        30.84 o
  -1  18  11          0.32         16.48        21.48 o
   1  18  11        150.46        124.06        35.23 o
   3  18  11         21.92         65.10        31.23 o
   5  18  11        536.25        513.73        58.39 o
   7  18  11          7.14        -17.99        25.79 o
   9  18  11         29.95         32.51        44.57 o
  11  18  11         63.95         57.42        63.14 o
  13  18  11        209.79        210.13        44.18 o
 -12  19  11        162.12        113.23        37.06 o
 -10  19  11         78.67         54.32        34.00 o
  -8  19  11        172.56        115.18        36.83 o
  -6  19  11         66.94         50.93        27.71 o
  -4  19  11         27.37         49.95        27.69 o
  -2  19  11        173.42        115.51        31.61 o
   0  19  11        104.49         95.70        31.70 o
   2  19  11          7.68         25.70        25.14 o
   4  19  11        136.62         75.83        28.81 o
   6  19  11         50.04         23.38        24.11 o
   8  19  11         94.72         29.54        28.85 o
  10  19  11         14.32        -16.15        25.87 o
  12  19  11        108.97        106.63        91.62 o
  -9  20  11         14.02         47.35        39.12 o
  -7  20  11        121.41         16.42        34.44 o
  -5  20  11        176.22        202.32        44.29 o
  -3  20  11          0.00        -22.90        22.90 o
  -1  20  11        250.37        207.77        49.66 o
   1  20  11        722.12        848.86        92.98 o
   3  20  11          5.38        -17.90        20.98 o
   5  20  11        347.81        375.10        78.75 o
   7  20  11         66.16         57.35        48.38 o
   9  20  11        157.10        193.53        55.59 o
  -8  21  11          2.38        -30.88        39.12 o
  -6  21  11         19.02         29.17        28.49 o
  -4  21  11        367.05        439.20        97.84 o
  -2  21  11         26.99        -20.49        71.80 o
   0  21  11        252.68        244.58        72.61 o
   2  21  11        342.04        222.87        51.68 o
   4  21  11        107.37        101.27        96.76 o
   6  21  11         13.33         49.41        45.29 o
   8  21  11         65.71        -35.00        39.12 o
  -5  22  11        134.33         41.72        48.38 o
  -3  22  11         28.76         59.76        53.81 o
  -1  22  11         36.42        102.13       117.35 o
   1  22  11         41.67        -51.47        51.47 o
   3  22  11          4.37         41.18        47.35 o
   5  22  11        174.69        111.17        57.65 o
   0   0  12          3.84        -39.12        61.76 o
   1   1  12          3.07        -21.84        21.84 o
   0   2  12        333.37        258.26        39.21 o
   2   2  12         15.21         37.41        29.42 o
  -1   3  12         25.31         42.76        24.55 o
   1   3  12         30.47         44.09        32.23 o
   3   3  12        135.56        132.27        34.76 o
  -2   4  12        102.82        135.81        30.08 o
   0   4  12          0.04         15.86        22.31 o
   2   4  12        124.64        127.31        34.43 o
   4   4  12        506.73        624.27        52.04 o
  -3   5  12        403.31        468.34        45.16 o
  -1   5  12        280.13        253.82        37.06 o
   1   5  12         12.93         42.68        28.78 o
   3   5  12         41.68         -1.46        23.79 o
   5   5  12        375.64        443.17        46.48 o
  -4   6  12         85.80         64.03        25.99 o
  -2   6  12        692.52        618.37        51.66 o
   0   6  12        106.63        121.42        28.70 o
   2   6  12        412.55        444.33        50.17 o
   4   6  12        233.48        261.71        45.74 o
   6   6  12        884.61        818.54        59.10 o
  -5   7  12        215.49        303.25        49.41 o
  -3   7  12         63.57         32.64        22.52 o
  -1   7  12        244.42        272.30        41.40 o
   1   7  12        115.59        130.40        30.58 o
   3   7  12          0.29        -18.72        18.72 o
   5   7  12        165.55        123.50        37.88 o
   7   7  12         25.55         45.00        25.36 o
  -6   8  12         11.96         -7.65        19.76 o
  -4   8  12        878.97        957.34        62.16 o
  -2   8  12        969.88       1170.08        69.70 o
   0   8  12        429.07        413.88        52.48 o
   2   8  12         11.34         37.11        21.47 o
   4   8  12         37.37         54.32        21.94 o
   6   8  12         13.29          4.41        27.21 o
   8   8  12        660.66        762.62        57.10 o
  -7   9  12        139.36        211.57        37.18 o
  -5   9  12          1.47         -2.89        21.40 o
  -3   9  12        513.59        613.51        54.79 o
  -1   9  12       1178.72       1269.03        71.96 o
   1   9  12          0.00         72.72        24.01 o
   3   9  12         64.94         58.31        24.68 o
   5   9  12        181.92        180.06        32.99 o
   7   9  12          1.30         41.52        24.12 o
   9   9  12         40.11         16.65        27.59 o
  -8  10  12         74.32         87.62        29.91 o
  -6  10  12          0.61          8.83        23.10 o
  -4  10  12         40.51         25.41        25.89 o
  -2  10  12         11.73        -27.62        27.62 o
   0  10  12          0.04        -20.10        24.79 o
   2  10  12         33.31         19.69        38.04 o
   4  10  12        141.19        122.77        47.88 o
   6  10  12         76.45         51.24        25.20 o
   8  10  12         76.66         61.04        29.51 o
  10  10  12         53.89         21.53        23.32 o
  -9  11  12         51.55         98.11        25.36 o
  -7  11  12        444.26        589.19        54.34 o
  -5  11  12        130.41        113.63        33.39 o
  -3  11  12         51.09        -18.42        22.25 o
  -1  11  12        233.13        333.93        43.26 o
   1  11  12          3.41        -22.86        22.86 o
   3  11  12        466.76        517.67        52.33 o
   5  11  12          0.68         19.21        19.52 o
   7  11  12        441.10        400.15        60.40 o
   9  11  12        102.83         71.40        27.62 o
  11  11  12          5.07         15.65        22.59 o
 -10  12  12         87.04         95.76        50.95 o
  -8  12  12         11.39         17.49        32.69 o
  -6  12  12         15.57         10.45        21.12 o
  -4  12  12        104.35         98.29        29.32 o
  -2  12  12        297.43        243.15        40.24 o
   0  12  12         15.63         20.76        26.51 o
   2  12  12        436.05        575.11        66.36 o
   4  12  12          8.01         60.21        24.98 o
   6  12  12         10.62         55.81        25.84 o
   8  12  12          9.32         12.48        23.80 o
  10  12  12         41.33         47.88        31.54 o
  12  12  12         16.97        131.76        72.06 o
 -11  13  12          9.59         63.82        53.53 o
  -9  13  12         34.43         49.29        38.72 o
  -7  13  12         94.31         90.94        27.18 o
  -5  13  12         33.47         41.10        25.33 o
  -3  13  12         54.20         27.83        27.34 o
  -1  13  12         51.30         42.58        39.28 o
   1  13  12        466.89        532.98        51.00 o
   3  13  12         65.35         77.37        27.05 o
   5  13  12        586.46        587.44        51.63 o
   7  13  12        135.86         59.57        26.55 o
   9  13  12         17.31         41.98        39.19 o
  11  13  12        105.53        247.06        92.65 o
  13  13  12         20.57        127.65        63.82 o
 -10  14  12          0.51         72.50        44.38 o
  -8  14  12        152.56        250.55        47.29 o
  -6  14  12        139.78        186.21        37.14 o
  -4  14  12        329.18        371.12        57.31 o
  -2  14  12          2.99         -7.48        23.38 o
   0  14  12         63.20         47.67        43.27 o
   2  14  12         17.19         81.06        25.17 o
   4  14  12         64.86         51.31        40.67 o
   6  14  12         69.37         53.97        28.49 o
   8  14  12        246.29        399.57       150.29 o
  12  14  12         13.17        172.94        74.12 o
  -9  15  12         56.87        189.41        84.41 o
  -7  15  12        742.26        985.74        80.47 o
  -5  15  12         59.58         20.18        31.61 o
  -3  15  12        650.08        778.67        59.74 o
  -1  15  12         15.55        -19.80        19.80 o
   1  15  12        232.58        240.45        39.20 o
   3  15  12        141.49        126.15        32.03 o
   5  15  12        567.09        622.66        65.78 o
   7  15  12         31.43         74.49        49.41 o
  -8  16  12         60.87         88.53        63.82 o
  -6  16  12        215.88        315.79        68.72 o
  -4  16  12         18.24        -13.50        41.88 o
  -2  16  12         69.80          5.00        39.15 o
   0  16  12        124.44         97.24        30.07 o
   2  16  12          8.42         -2.72        26.16 o
   4  16  12        201.33        170.80        54.41 o
   6  16  12        141.13        109.12        93.68 o
   8  16  12         65.11         92.65        61.76 o
  -7  17  12         27.02         65.88        61.76 o
  -5  17  12        262.28        293.87        54.71 o
  -3  17  12         36.12         65.40        43.98 o
  -1  17  12         21.33         29.79        52.32 o
   1  17  12          9.65         -1.15        38.63 o
   3  17  12         17.96          0.50        40.37 o
   5  17  12         90.33         53.53        59.71 o
   7  17  12        589.78        831.75       146.17 o
  -6  18  12         69.51        230.59        92.65 o
  -4  18  12        219.24        204.66       103.97 o
  -2  18  12          0.36          7.69        84.41 o
   0  18  12         48.57        -82.35        82.35 o
   2  18  12         24.34        -72.06        72.06 o
   1  19  12          1.05        -65.88        65.88 o
   0   1  13        191.65        186.32        48.83 o
  -1   2  13        353.08        529.23        72.80 o
   1   2  13        253.32        245.68        56.93 o
  -2   3  13         22.78         84.98        32.64 o
   0   3  13        258.58        363.51        64.09 o
   2   3  13        159.28        197.45        42.69 o
  -3   4  13        756.90        855.91        69.95 o
  -1   4  13        504.30        627.06        57.70 o
   1   4  13         14.99         29.44        28.27 o
   3   4  13        152.76        164.38        41.13 o
  -4   5  13         30.92         43.03        28.49 o
  -2   5  13          5.86        -19.63        24.40 o
   0   5  13          0.42        -17.20        22.04 o
   2   5  13          0.15         84.84        32.31 o
   4   5  13         65.60        132.09        40.39 o
  -5   6  13        313.61        295.69        48.97 o
  -3   6  13        224.50        187.51        51.84 o
  -1   6  13         19.07         -3.12        20.77 o
   1   6  13        113.43        174.98        43.27 o
   3   6  13        131.70         55.14        32.52 o
   5   6  13         47.83         37.00        29.74 o
  -6   7  13        124.12        162.56        50.40 o
  -4   7  13        220.41        208.95        41.74 o
  -2   7  13          3.91         76.23        27.58 o
   0   7  13        558.88        755.99        60.01 o
   2   7  13        145.93        226.11        46.97 o
   4   7  13         21.24        -24.77        24.77 o
   6   7  13        123.95         70.17        69.84 o
  -7   8  13          5.02         31.68        37.76 o
  -5   8  13        115.81        101.81        36.95 o
  -3   8  13          7.08         14.04        26.42 o
  -1   8  13         64.59        111.98        36.57 o
   1   8  13         21.64         53.72        28.31 o
   3   8  13         19.68         28.03        32.69 o
   5   8  13        618.80        718.09        84.58 o
   7   8  13         53.15        139.52        67.08 o
  -8   9  13         63.79         10.29        45.29 o
  -6   9  13        437.14        454.40        71.51 o
  -4   9  13         10.44         39.78        40.71 o
  -2   9  13          0.88          4.05        29.24 o
   0   9  13        114.49         36.06        30.16 o
   2   9  13         47.01        107.78        44.28 o
   4   9  13         67.26        112.25        45.65 o
   6   9  13         22.30         80.29        41.11 o
   8   9  13        134.28        269.70        96.76 o
  -9  10  13         44.74         76.18        45.29 o
  -7  10  13          6.17        -35.47        35.47 o
  -5  10  13        106.73        133.82        59.29 o
  -3  10  13        343.71        316.96        78.11 o
  -1  10  13        459.25        512.11        63.66 o
   1  10  13          3.49         40.87        30.35 o
   3  10  13          9.30         42.36        30.93 o
   5  10  13         17.05         70.00        59.71 o
   7  10  13         37.71         37.06        45.29 o
   9  10  13        164.88        195.59        57.65 o
  -8  11  13         45.89         78.23        70.00 o
  -6  11  13          0.76         73.22        62.79 o
  -4  11  13          6.94         -2.06        51.47 o
  -2  11  13          6.31         86.47        74.12 o
   0  11  13          7.16        -15.91        29.12 o
   2  11  13         62.14         20.06        32.37 o
   4  11  13         53.73         38.37        41.03 o
   8  11  13          3.44        150.29        67.94 o
   1  12  13        387.83        261.47       107.06 o
   3  12  13          0.66          3.43        32.15 o
   4  13  13         65.14          2.06        57.65 o
                                                
